# Supplementary material for: Comprehensive Cell Biological Investigation of Cytochalasin B Derivatives with Distinct Activities on the Actin Network
Source: J Nat Prod. 2024 Oct 11;87(10):2421–31. doi: 10.1021/acs.jnatprod.4c00676 (PMC11519904; doi:10.1021/acs.jnatprod.4c00676)
Supplement: Supplementary file 1 — np4c00676_si_001.pdb [file np4c00676_si_001.pdb]

ATOM      1  N   GLU A   4      46.464  -9.988  11.834  1.00  0.00           N  
ATOM      2  CA  GLU A   4      46.730  -8.906  12.846  1.00  0.00           C  
ATOM      3  C   GLU A   4      47.697  -7.862  12.330  1.00  0.00           C  
ATOM      4  O   GLU A   4      48.293  -7.983  11.251  1.00  0.00           O  
ATOM      5  H   GLU A   4      46.911  -9.957  10.940  1.00  0.00           H  
ATOM      6  HA2 GLU A   4      47.116  -9.323  13.669  1.00  0.00           H  
ATOM      7  HA3 GLU A   4      45.865  -8.459  13.073  1.00  0.00           H  
ATOM      8  N   VAL A   5      47.841  -6.786  13.092  1.00  0.00           N  
ATOM      9  CA  VAL A   5      48.784  -5.737  12.741  1.00  0.00           C  
ATOM     10  C   VAL A   5      50.154  -6.172  13.311  1.00  0.00           C  
ATOM     11  O   VAL A   5      50.490  -7.357  13.530  1.00  0.00           O  
ATOM     12  CB  VAL A   5      48.570  -4.382  13.439  1.00  0.00           C  
ATOM     13  CG1 VAL A   5      48.923  -3.250  12.488  1.00  0.00           C  
ATOM     14  CG2 VAL A   5      47.147  -4.289  13.963  1.00  0.00           C  
ATOM     15  H   VAL A   5      47.291  -6.695  13.922  1.00  0.00           H  
ATOM     16  HA  VAL A   5      48.833  -5.621  11.749  1.00  0.00           H  
ATOM     17  HB  VAL A   5      49.192  -4.335  14.221  1.00  0.00           H  
ATOM     18 HG11 VAL A   5      48.782  -2.373  12.947  1.00  0.00           H  
ATOM     19 HG12 VAL A   5      49.881  -3.332  12.213  1.00  0.00           H  
ATOM     20 HG13 VAL A   5      48.338  -3.300  11.678  1.00  0.00           H  
ATOM     21 HG21 VAL A   5      46.984  -5.027  14.618  1.00  0.00           H  
ATOM     22 HG22 VAL A   5      47.015  -3.407  14.415  1.00  0.00           H  
ATOM     23 HG23 VAL A   5      46.505  -4.372  13.201  1.00  0.00           H  
ATOM     24  N   ALA A   6      50.928  -5.139  13.582  1.00  0.00           N  
ATOM     25  CA  ALA A   6      52.251  -5.309  14.147  1.00  0.00           C  
ATOM     26  C   ALA A   6      52.233  -5.025  15.632  1.00  0.00           C  
ATOM     27  O   ALA A   6      51.546  -4.116  16.099  1.00  0.00           O  
ATOM     28  CB  ALA A   6      53.240  -4.332  13.481  1.00  0.00           C  
ATOM     29  H   ALA A   6      50.593  -4.216  13.393  1.00  0.00           H  
ATOM     30  HA  ALA A   6      52.559  -6.248  13.993  1.00  0.00           H  
ATOM     31  HB1 ALA A   6      52.935  -3.392  13.635  1.00  0.00           H  
ATOM     32  HB2 ALA A   6      54.150  -4.457  13.877  1.00  0.00           H  
ATOM     33  HB3 ALA A   6      53.277  -4.513  12.498  1.00  0.00           H  
ATOM     34  N   ALA A   7      52.993  -5.831  16.351  1.00  0.00           N  
ATOM     35  CA  ALA A   7      53.161  -5.600  17.768  1.00  0.00           C  
ATOM     36  C   ALA A   7      54.131  -4.414  17.752  1.00  0.00           C  
ATOM     37  O   ALA A   7      54.844  -4.190  16.760  1.00  0.00           O  
ATOM     38  CB  ALA A   7      53.854  -6.785  18.416  1.00  0.00           C  
ATOM     39  H   ALA A   7      53.454  -6.603  15.914  1.00  0.00           H  
ATOM     40  HA  ALA A   7      52.297  -5.375  18.219  1.00  0.00           H  
ATOM     41  HB1 ALA A   7      54.753  -6.915  17.998  1.00  0.00           H  
ATOM     42  HB2 ALA A   7      53.964  -6.612  19.395  1.00  0.00           H  
ATOM     43  HB3 ALA A   7      53.302  -7.608  18.282  1.00  0.00           H  
ATOM     44  N   LEU A   8      54.133  -3.630  18.821  1.00  0.00           N  
ATOM     45  CA  LEU A   8      55.076  -2.534  18.931  1.00  0.00           C  
ATOM     46  C   LEU A   8      56.055  -3.000  20.010  1.00  0.00           C  
ATOM     47  O   LEU A   8      55.652  -3.574  21.023  1.00  0.00           O  
ATOM     48  CB  LEU A   8      54.381  -1.239  19.373  1.00  0.00           C  
ATOM     49  CG  LEU A   8      53.244  -0.704  18.498  1.00  0.00           C  
ATOM     50  CD1 LEU A   8      52.758   0.605  19.083  1.00  0.00           C  
ATOM     51  CD2 LEU A   8      53.711  -0.512  17.064  1.00  0.00           C  
ATOM     52  H   LEU A   8      53.478  -3.796  19.558  1.00  0.00           H  
ATOM     53  HA  LEU A   8      55.553  -2.395  18.063  1.00  0.00           H  
ATOM     54  HB2 LEU A   8      55.081  -0.526  19.421  1.00  0.00           H  
ATOM     55  HB3 LEU A   8      54.005  -1.399  20.286  1.00  0.00           H  
ATOM     56  HG  LEU A   8      52.491  -1.362  18.508  1.00  0.00           H  
ATOM     57 HD11 LEU A   8      52.014   0.966  18.520  1.00  0.00           H  
ATOM     58 HD12 LEU A   8      52.427   0.452  20.014  1.00  0.00           H  
ATOM     59 HD13 LEU A   8      53.511   1.262  19.101  1.00  0.00           H  
ATOM     60 HD21 LEU A   8      54.018  -1.389  16.693  1.00  0.00           H  
ATOM     61 HD22 LEU A   8      52.955  -0.163  16.511  1.00  0.00           H  
ATOM     62 HD23 LEU A   8      54.468   0.142  17.045  1.00  0.00           H  
ATOM     63  N   VAL A   9      57.342  -2.792  19.777  1.00  0.00           N  
ATOM     64  CA  VAL A   9      58.355  -3.188  20.750  1.00  0.00           C  
ATOM     65  C   VAL A   9      58.939  -1.947  21.408  1.00  0.00           C  
ATOM     66  O   VAL A   9      59.659  -1.178  20.771  1.00  0.00           O  
ATOM     67  CB  VAL A   9      59.492  -3.983  20.084  1.00  0.00           C  
ATOM     68  CG1 VAL A   9      60.607  -4.218  21.079  1.00  0.00           C  
ATOM     69  CG2 VAL A   9      58.954  -5.310  19.560  1.00  0.00           C  
ATOM     70  H   VAL A   9      57.624  -2.357  18.922  1.00  0.00           H  
ATOM     71  HA  VAL A   9      57.927  -3.758  21.452  1.00  0.00           H  
ATOM     72  HB  VAL A   9      59.850  -3.453  19.315  1.00  0.00           H  
ATOM     73 HG11 VAL A   9      61.342  -4.735  20.640  1.00  0.00           H  
ATOM     74 HG12 VAL A   9      60.961  -3.338  21.396  1.00  0.00           H  
ATOM     75 HG13 VAL A   9      60.255  -4.736  21.858  1.00  0.00           H  
ATOM     76 HG21 VAL A   9      58.234  -5.136  18.888  1.00  0.00           H  
ATOM     77 HG22 VAL A   9      59.696  -5.823  19.128  1.00  0.00           H  
ATOM     78 HG23 VAL A   9      58.579  -5.841  20.320  1.00  0.00           H  
ATOM     79  N   VAL A  10      58.629  -1.754  22.684  1.00  0.00           N  
ATOM     80  CA  VAL A  10      59.127  -0.597  23.417  1.00  0.00           C  
ATOM     81  C   VAL A  10      60.142  -0.994  24.485  1.00  0.00           C  
ATOM     82  O   VAL A  10      59.795  -1.627  25.482  1.00  0.00           O  
ATOM     83  CB  VAL A  10      57.961   0.173  24.069  1.00  0.00           C  
ATOM     84  CG1 VAL A  10      58.497   1.305  24.933  1.00  0.00           C  
ATOM     85  CG2 VAL A  10      57.039   0.725  22.984  1.00  0.00           C  
ATOM     86  H   VAL A  10      58.042  -2.415  23.151  1.00  0.00           H  
ATOM     87  HA  VAL A  10      59.580   0.013  22.767  1.00  0.00           H  
ATOM     88  HB  VAL A  10      57.441  -0.456  24.646  1.00  0.00           H  
ATOM     89 HG11 VAL A  10      57.733   1.797  25.350  1.00  0.00           H  
ATOM     90 HG12 VAL A  10      59.082   0.928  25.651  1.00  0.00           H  
ATOM     91 HG13 VAL A  10      59.028   1.934  24.366  1.00  0.00           H  
ATOM     92 HG21 VAL A  10      56.674  -0.031  22.440  1.00  0.00           H  
ATOM     93 HG22 VAL A  10      56.284   1.224  23.410  1.00  0.00           H  
ATOM     94 HG23 VAL A  10      57.555   1.344  22.391  1.00  0.00           H  
ATOM     95  N   ASP A  11      61.398  -0.619  24.267  1.00  0.00           N  
ATOM     96  CA  ASP A  11      62.481  -0.932  25.196  1.00  0.00           C  
ATOM     97  C   ASP A  11      62.771   0.296  26.032  1.00  0.00           C  
ATOM     98  O   ASP A  11      63.396   1.236  25.557  1.00  0.00           O  
ATOM     99  CB  ASP A  11      63.742  -1.320  24.426  1.00  0.00           C  
ATOM    100  CG  ASP A  11      64.877  -1.744  25.332  1.00  0.00           C  
ATOM    101  OD1 ASP A  11      66.041  -1.669  24.896  1.00  0.00           O  
ATOM    102  OD2 ASP A  11      64.616  -2.165  26.470  1.00  0.00           O  
ATOM    103  H   ASP A  11      61.610  -0.104  23.437  1.00  0.00           H  
ATOM    104  HA  ASP A  11      62.186  -1.739  25.833  1.00  0.00           H  
ATOM    105  HB2 ASP A  11      64.062  -0.478  23.849  1.00  0.00           H  
ATOM    106  HB3 ASP A  11      63.506  -2.133  23.771  1.00  0.00           H  
ATOM    107  N   ASN A  12      62.314   0.282  27.278  1.00  0.00           N  
ATOM    108  CA  ASN A  12      62.514   1.405  28.188  1.00  0.00           C  
ATOM    109  C   ASN A  12      63.862   1.281  28.885  1.00  0.00           C  
ATOM    110  O   ASN A  12      64.111   0.303  29.587  1.00  0.00           O  
ATOM    111  CB  ASN A  12      61.401   1.419  29.234  1.00  0.00           C  
ATOM    112  CG  ASN A  12      60.017   1.250  28.620  1.00  0.00           C  
ATOM    113  OD1 ASN A  12      59.488   2.158  27.972  1.00  0.00           O  
ATOM    114  ND2 ASN A  12      59.432   0.075  28.816  1.00  0.00           N  
ATOM    115  H   ASN A  12      61.817  -0.523  27.603  1.00  0.00           H  
ATOM    116  HA  ASN A  12      62.487   2.319  27.632  1.00  0.00           H  
ATOM    117  HB2 ASN A  12      61.433   2.353  29.756  1.00  0.00           H  
ATOM    118  HB3 ASN A  12      61.570   0.619  29.924  1.00  0.00           H  
ATOM    119 HD21 ASN A  12      59.901  -0.636  29.341  1.00  0.00           H  
ATOM    120 HD22 ASN A  12      58.523  -0.100  28.439  1.00  0.00           H  
ATOM    121  N   GLY A  13      64.727   2.275  28.692  1.00  0.00           N  
ATOM    122  CA  GLY A  13      66.042   2.251  29.314  1.00  0.00           C  
ATOM    123  C   GLY A  13      66.218   3.357  30.337  1.00  0.00           C  
ATOM    124  O   GLY A  13      65.344   4.213  30.483  1.00  0.00           O  
ATOM    125  H   GLY A  13      64.469   3.048  28.112  1.00  0.00           H  
ATOM    126  HA2 GLY A  13      66.736   2.359  28.602  1.00  0.00           H  
ATOM    127  HA3 GLY A  13      66.166   1.369  29.770  1.00  0.00           H  
ATOM    128  N   SER A  14      67.340   3.349  31.053  1.00  0.00           N  
ATOM    129  CA  SER A  14      67.597   4.374  32.061  1.00  0.00           C  
ATOM    130  C   SER A  14      68.012   5.691  31.412  1.00  0.00           C  
ATOM    131  O   SER A  14      67.702   6.771  31.922  1.00  0.00           O  
ATOM    132  CB  SER A  14      68.696   3.919  33.021  1.00  0.00           C  
ATOM    133  OG  SER A  14      68.280   2.789  33.752  1.00  0.00           O  
ATOM    134  H   SER A  14      68.018   2.630  30.898  1.00  0.00           H  
ATOM    135  HA  SER A  14      66.758   4.526  32.584  1.00  0.00           H  
ATOM    136  HB2 SER A  14      68.906   4.662  33.656  1.00  0.00           H  
ATOM    137  HB3 SER A  14      69.515   3.688  32.496  1.00  0.00           H  
ATOM    138  HG  SER A  14      69.011   2.506  34.373  1.00  0.00           H  
ATOM    139  N   GLY A  15      68.717   5.592  30.288  1.00  0.00           N  
ATOM    140  CA  GLY A  15      69.164   6.786  29.596  1.00  0.00           C  
ATOM    141  C   GLY A  15      68.416   7.013  28.299  1.00  0.00           C  
ATOM    142  O   GLY A  15      68.003   8.128  27.986  1.00  0.00           O  
ATOM    143  H   GLY A  15      68.940   4.690  29.918  1.00  0.00           H  
ATOM    144  HA2 GLY A  15      70.139   6.694  29.393  1.00  0.00           H  
ATOM    145  HA3 GLY A  15      69.021   7.576  30.192  1.00  0.00           H  
ATOM    146  N   MET A  16      68.231   5.943  27.542  1.00  0.00           N  
ATOM    147  CA  MET A  16      67.538   6.037  26.275  1.00  0.00           C  
ATOM    148  C   MET A  16      66.386   5.048  26.192  1.00  0.00           C  
ATOM    149  O   MET A  16      66.403   3.984  26.818  1.00  0.00           O  
ATOM    150  CB  MET A  16      68.508   5.748  25.131  1.00  0.00           C  
ATOM    151  CG  MET A  16      69.727   6.642  25.095  1.00  0.00           C  
ATOM    152  SD  MET A  16      69.304   8.296  24.567  1.00  0.00           S  
ATOM    153  CE  MET A  16      69.193   8.041  22.800  1.00  0.00           C  
ATOM    154  H   MET A  16      68.575   5.056  27.850  1.00  0.00           H  
ATOM    155  HA  MET A  16      67.178   6.964  26.170  1.00  0.00           H  
ATOM    156  HB2 MET A  16      68.014   5.859  24.268  1.00  0.00           H  
ATOM    157  HB3 MET A  16      68.818   4.801  25.217  1.00  0.00           H  
ATOM    158  HG2 MET A  16      70.394   6.257  24.457  1.00  0.00           H  
ATOM    159  HG3 MET A  16      70.127   6.685  26.011  1.00  0.00           H  
ATOM    160  HE1 MET A  16      68.487   7.360  22.605  1.00  0.00           H  
ATOM    161  HE2 MET A  16      68.956   8.904  22.353  1.00  0.00           H  
ATOM    162  HE3 MET A  16      70.074   7.717  22.454  1.00  0.00           H  
ATOM    163  N   CYS A  17      65.379   5.411  25.419  1.00  0.00           N  
ATOM    164  CA  CYS A  17      64.249   4.533  25.206  1.00  0.00           C  
ATOM    165  C   CYS A  17      64.263   4.201  23.723  1.00  0.00           C  
ATOM    166  O   CYS A  17      64.524   5.059  22.880  1.00  0.00           O  
ATOM    167  CB  CYS A  17      62.935   5.215  25.607  1.00  0.00           C  
ATOM    168  SG  CYS A  17      62.565   5.114  27.396  1.00  0.00           S  
ATOM    169  H   CYS A  17      65.398   6.306  24.974  1.00  0.00           H  
ATOM    170  HA  CYS A  17      64.369   3.695  25.739  1.00  0.00           H  
ATOM    171  HB2 CYS A  17      62.188   4.779  25.106  1.00  0.00           H  
ATOM    172  HB3 CYS A  17      62.990   6.180  25.351  1.00  0.00           H  
ATOM    173  HG  CYS A  17      61.699   5.577  27.584  1.00  0.00           H  
ATOM    174  N   LYS A  18      64.015   2.939  23.411  1.00  0.00           N  
ATOM    175  CA  LYS A  18      63.996   2.487  22.035  1.00  0.00           C  
ATOM    176  C   LYS A  18      62.612   1.944  21.721  1.00  0.00           C  
ATOM    177  O   LYS A  18      62.032   1.210  22.518  1.00  0.00           O  
ATOM    178  CB  LYS A  18      65.057   1.408  21.835  1.00  0.00           C  
ATOM    179  CG  LYS A  18      66.479   1.949  21.824  1.00  0.00           C  
ATOM    180  CD  LYS A  18      67.337   1.397  22.959  1.00  0.00           C  
ATOM    181  CE  LYS A  18      67.030   2.059  24.293  1.00  0.00           C  
ATOM    182  NZ  LYS A  18      68.006   1.643  25.349  1.00  0.00           N  
ATOM    183  H   LYS A  18      63.836   2.282  24.143  1.00  0.00           H  
ATOM    184  HA  LYS A  18      64.193   3.259  21.431  1.00  0.00           H  
ATOM    185  HB2 LYS A  18      64.885   0.953  20.961  1.00  0.00           H  
ATOM    186  HB3 LYS A  18      64.977   0.744  22.578  1.00  0.00           H  
ATOM    187  HG2 LYS A  18      66.442   2.945  21.908  1.00  0.00           H  
ATOM    188  HG3 LYS A  18      66.906   1.704  20.954  1.00  0.00           H  
ATOM    189  HD2 LYS A  18      68.300   1.552  22.738  1.00  0.00           H  
ATOM    190  HD3 LYS A  18      67.167   0.415  23.041  1.00  0.00           H  
ATOM    191  HE2 LYS A  18      66.109   1.798  24.581  1.00  0.00           H  
ATOM    192  HE3 LYS A  18      67.076   3.052  24.181  1.00  0.00           H  
ATOM    193  HZ1 LYS A  18      68.930   1.905  25.071  1.00  0.00           H  
ATOM    194  HZ2 LYS A  18      67.777   2.095  26.211  1.00  0.00           H  
ATOM    195  HZ3 LYS A  18      67.963   0.651  25.470  1.00  0.00           H  
ATOM    196  N   ALA A  19      62.080   2.312  20.563  1.00  0.00           N  
ATOM    197  CA  ALA A  19      60.749   1.863  20.172  1.00  0.00           C  
ATOM    198  C   ALA A  19      60.659   1.599  18.677  1.00  0.00           C  
ATOM    199  O   ALA A  19      61.322   2.261  17.872  1.00  0.00           O  
ATOM    200  CB  ALA A  19      59.712   2.905  20.577  1.00  0.00           C  
ATOM    201  H   ALA A  19      62.599   2.906  19.949  1.00  0.00           H  
ATOM    202  HA  ALA A  19      60.548   1.012  20.656  1.00  0.00           H  
ATOM    203  HB1 ALA A  19      59.915   3.772  20.122  1.00  0.00           H  
ATOM    204  HB2 ALA A  19      58.802   2.592  20.307  1.00  0.00           H  
ATOM    205  HB3 ALA A  19      59.739   3.035  21.568  1.00  0.00           H  
ATOM    206  N   GLY A  20      59.833   0.632  18.304  1.00  0.00           N  
ATOM    207  CA  GLY A  20      59.689   0.312  16.902  1.00  0.00           C  
ATOM    208  C   GLY A  20      58.652  -0.760  16.663  1.00  0.00           C  
ATOM    209  O   GLY A  20      57.841  -1.056  17.538  1.00  0.00           O  
ATOM    210  H   GLY A  20      59.311   0.125  18.990  1.00  0.00           H  
ATOM    211  HA2 GLY A  20      60.570  -0.009  16.553  1.00  0.00           H  
ATOM    212  HA3 GLY A  20      59.417   1.139  16.410  1.00  0.00           H  
ATOM    213  N   PHE A  21      58.690  -1.359  15.480  1.00  0.00           N  
ATOM    214  CA  PHE A  21      57.726  -2.385  15.123  1.00  0.00           C  
ATOM    215  C   PHE A  21      58.363  -3.761  15.019  1.00  0.00           C  
ATOM    216  O   PHE A  21      59.404  -3.927  14.382  1.00  0.00           O  
ATOM    217  CB  PHE A  21      57.057  -2.018  13.794  1.00  0.00           C  
ATOM    218  CG  PHE A  21      56.490  -0.625  13.767  1.00  0.00           C  
ATOM    219  CD1 PHE A  21      57.330   0.485  13.715  1.00  0.00           C  
ATOM    220  CD2 PHE A  21      55.116  -0.419  13.826  1.00  0.00           C  
ATOM    221  CE1 PHE A  21      56.813   1.782  13.726  1.00  0.00           C  
ATOM    222  CE2 PHE A  21      54.591   0.872  13.836  1.00  0.00           C  
ATOM    223  CZ  PHE A  21      55.445   1.973  13.786  1.00  0.00           C  
ATOM    224  H   PHE A  21      59.396  -1.099  14.821  1.00  0.00           H  
ATOM    225  HA  PHE A  21      57.022  -2.416  15.832  1.00  0.00           H  
ATOM    226  HB2 PHE A  21      56.313  -2.665  13.626  1.00  0.00           H  
ATOM    227  HB3 PHE A  21      57.738  -2.096  13.066  1.00  0.00           H  
ATOM    228  HD1 PHE A  21      58.320   0.351  13.669  1.00  0.00           H  
ATOM    229  HD2 PHE A  21      54.499  -1.205  13.862  1.00  0.00           H  
ATOM    230  HE1 PHE A  21      57.429   2.569  13.691  1.00  0.00           H  
ATOM    231  HE2 PHE A  21      53.601   1.009  13.879  1.00  0.00           H  
ATOM    232  HZ  PHE A  21      55.069   2.899  13.794  1.00  0.00           H  
ATOM    233  N   ALA A  22      57.737  -4.742  15.658  1.00  0.00           N  
ATOM    234  CA  ALA A  22      58.235  -6.108  15.618  1.00  0.00           C  
ATOM    235  C   ALA A  22      58.387  -6.469  14.138  1.00  0.00           C  
ATOM    236  O   ALA A  22      57.478  -6.227  13.344  1.00  0.00           O  
ATOM    237  CB  ALA A  22      57.249  -7.043  16.302  1.00  0.00           C  
ATOM    238  H   ALA A  22      56.907  -4.538  16.177  1.00  0.00           H  
ATOM    239  HA  ALA A  22      59.124  -6.159  16.073  1.00  0.00           H  
ATOM    240  HB1 ALA A  22      56.368  -7.001  15.831  1.00  0.00           H  
ATOM    241  HB2 ALA A  22      57.600  -7.979  16.270  1.00  0.00           H  
ATOM    242  HB3 ALA A  22      57.131  -6.764  17.255  1.00  0.00           H  
ATOM    243  N   GLY A  23      59.532  -7.028  13.764  1.00  0.00           N  
ATOM    244  CA  GLY A  23      59.745  -7.372  12.369  1.00  0.00           C  
ATOM    245  C   GLY A  23      60.873  -6.554  11.764  1.00  0.00           C  
ATOM    246  O   GLY A  23      61.514  -6.988  10.808  1.00  0.00           O  
ATOM    247  H   GLY A  23      60.245  -7.212  14.441  1.00  0.00           H  
ATOM    248  HA2 GLY A  23      58.904  -7.195  11.858  1.00  0.00           H  
ATOM    249  HA3 GLY A  23      59.976  -8.343  12.305  1.00  0.00           H  
ATOM    250  N   ASP A  24      61.110  -5.361  12.302  1.00  0.00           N  
ATOM    251  CA  ASP A  24      62.195  -4.516  11.814  1.00  0.00           C  
ATOM    252  C   ASP A  24      63.459  -5.001  12.528  1.00  0.00           C  
ATOM    253  O   ASP A  24      63.367  -5.665  13.567  1.00  0.00           O  
ATOM    254  CB  ASP A  24      61.935  -3.044  12.161  1.00  0.00           C  
ATOM    255  CG  ASP A  24      60.643  -2.516  11.553  1.00  0.00           C  
ATOM    256  OD1 ASP A  24      60.310  -1.331  11.777  1.00  0.00           O  
ATOM    257  OD2 ASP A  24      59.956  -3.287  10.851  1.00  0.00           O  
ATOM    258  H   ASP A  24      60.535  -5.038  13.054  1.00  0.00           H  
ATOM    259  HA  ASP A  24      62.296  -4.623  10.825  1.00  0.00           H  
ATOM    260  HB2 ASP A  24      61.880  -2.955  13.156  1.00  0.00           H  
ATOM    261  HB3 ASP A  24      62.697  -2.495  11.818  1.00  0.00           H  
ATOM    262  N   ASP A  25      64.629  -4.680  11.982  1.00  0.00           N  
ATOM    263  CA  ASP A  25      65.881  -5.103  12.607  1.00  0.00           C  
ATOM    264  C   ASP A  25      66.550  -3.993  13.413  1.00  0.00           C  
ATOM    265  O   ASP A  25      67.675  -4.146  13.894  1.00  0.00           O  
ATOM    266  CB  ASP A  25      66.844  -5.650  11.548  1.00  0.00           C  
ATOM    267  CG  ASP A  25      66.674  -4.979  10.206  1.00  0.00           C  
ATOM    268  OD1 ASP A  25      66.848  -3.743  10.136  1.00  0.00           O  
ATOM    269  OD2 ASP A  25      66.361  -5.688   9.222  1.00  0.00           O  
ATOM    270  H   ASP A  25      64.652  -4.145  11.137  1.00  0.00           H  
ATOM    271  HA  ASP A  25      65.668  -5.849  13.238  1.00  0.00           H  
ATOM    272  HB2 ASP A  25      67.782  -5.504  11.862  1.00  0.00           H  
ATOM    273  HB3 ASP A  25      66.677  -6.630  11.439  1.00  0.00           H  
ATOM    274  N   ALA A  26      65.848  -2.879  13.567  1.00  0.00           N  
ATOM    275  CA  ALA A  26      66.362  -1.754  14.327  1.00  0.00           C  
ATOM    276  C   ALA A  26      65.182  -0.922  14.781  1.00  0.00           C  
ATOM    277  O   ALA A  26      64.191  -0.802  14.061  1.00  0.00           O  
ATOM    278  CB  ALA A  26      67.288  -0.920  13.472  1.00  0.00           C  
ATOM    279  H   ALA A  26      64.942  -2.812  13.149  1.00  0.00           H  
ATOM    280  HA  ALA A  26      66.859  -2.091  15.126  1.00  0.00           H  
ATOM    281  HB1 ALA A  26      66.788  -0.575  12.678  1.00  0.00           H  
ATOM    282  HB2 ALA A  26      67.634  -0.150  14.008  1.00  0.00           H  
ATOM    283  HB3 ALA A  26      68.055  -1.483  13.164  1.00  0.00           H  
ATOM    284  N   PRO A  27      65.256  -0.352  15.994  1.00  0.00           N  
ATOM    285  CA  PRO A  27      64.163   0.475  16.514  1.00  0.00           C  
ATOM    286  C   PRO A  27      63.978   1.726  15.658  1.00  0.00           C  
ATOM    287  O   PRO A  27      64.957   2.337  15.248  1.00  0.00           O  
ATOM    288  CB  PRO A  27      64.620   0.796  17.933  1.00  0.00           C  
ATOM    289  CG  PRO A  27      66.111   0.774  17.822  1.00  0.00           C  
ATOM    290  CD  PRO A  27      66.360  -0.439  16.968  1.00  0.00           C  
ATOM    291  HA  PRO A  27      63.314  -0.053  16.538  1.00  0.00           H  
ATOM    292  HB2 PRO A  27      64.295   1.697  18.220  1.00  0.00           H  
ATOM    293  HB3 PRO A  27      64.298   0.104  18.579  1.00  0.00           H  
ATOM    294  HG2 PRO A  27      66.452   1.603  17.379  1.00  0.00           H  
ATOM    295  HG3 PRO A  27      66.538   0.676  18.721  1.00  0.00           H  
ATOM    296  HD2 PRO A  27      66.306  -1.280  17.506  1.00  0.00           H  
ATOM    297  HD3 PRO A  27      67.250  -0.389  16.515  1.00  0.00           H  
ATOM    298  N   ARG A  28      62.731   2.097  15.390  1.00  0.00           N  
ATOM    299  CA  ARG A  28      62.423   3.268  14.569  1.00  0.00           C  
ATOM    300  C   ARG A  28      62.754   4.587  15.265  1.00  0.00           C  
ATOM    301  O   ARG A  28      63.017   5.600  14.613  1.00  0.00           O  
ATOM    302  CB  ARG A  28      60.934   3.277  14.194  1.00  0.00           C  
ATOM    303  CG  ARG A  28      60.658   3.653  12.749  1.00  0.00           C  
ATOM    304  CD  ARG A  28      60.939   2.472  11.827  1.00  0.00           C  
ATOM    305  NE  ARG A  28      59.714   1.755  11.477  1.00  0.00           N  
ATOM    306  CZ  ARG A  28      59.165   1.774  10.268  1.00  0.00           C  
ATOM    307  NH1 ARG A  28      59.744   2.463   9.291  1.00  0.00           N  
ATOM    308  NH2 ARG A  28      58.039   1.116  10.033  1.00  0.00           N  
ATOM    309  H   ARG A  28      61.976   1.557  15.763  1.00  0.00           H  
ATOM    310  HA  ARG A  28      62.960   3.213  13.727  1.00  0.00           H  
ATOM    311  HB2 ARG A  28      60.466   3.935  14.784  1.00  0.00           H  
ATOM    312  HB3 ARG A  28      60.564   2.362  14.356  1.00  0.00           H  
ATOM    313  HG2 ARG A  28      61.246   4.420  12.490  1.00  0.00           H  
ATOM    314  HG3 ARG A  28      59.699   3.922  12.656  1.00  0.00           H  
ATOM    315  HD2 ARG A  28      61.563   1.841  12.289  1.00  0.00           H  
ATOM    316  HD3 ARG A  28      61.367   2.810  10.989  1.00  0.00           H  
ATOM    317  HE  ARG A  28      59.263   1.219  12.190  1.00  0.00           H  
ATOM    318 HH11 ARG A  28      59.333   2.479   8.379  1.00  0.00           H  
ATOM    319 HH12 ARG A  28      60.591   2.965   9.467  1.00  0.00           H  
ATOM    320 HH21 ARG A  28      57.598   0.601  10.768  1.00  0.00           H  
ATOM    321 HH22 ARG A  28      57.630   1.134   9.120  1.00  0.00           H  
ATOM    322  N   ALA A  29      62.722   4.579  16.595  1.00  0.00           N  
ATOM    323  CA  ALA A  29      62.993   5.787  17.357  1.00  0.00           C  
ATOM    324  C   ALA A  29      63.724   5.513  18.663  1.00  0.00           C  
ATOM    325  O   ALA A  29      63.479   4.505  19.331  1.00  0.00           O  
ATOM    326  CB  ALA A  29      61.696   6.516  17.642  1.00  0.00           C  
ATOM    327  H   ALA A  29      62.508   3.730  17.078  1.00  0.00           H  
ATOM    328  HA  ALA A  29      63.569   6.384  16.798  1.00  0.00           H  
ATOM    329  HB1 ALA A  29      61.089   5.922  18.169  1.00  0.00           H  
ATOM    330  HB2 ALA A  29      61.888   7.346  18.166  1.00  0.00           H  
ATOM    331  HB3 ALA A  29      61.255   6.762  16.779  1.00  0.00           H  
ATOM    332  N   VAL A  30      64.625   6.427  19.010  1.00  0.00           N  
ATOM    333  CA  VAL A  30      65.403   6.342  20.230  1.00  0.00           C  
ATOM    334  C   VAL A  30      65.523   7.751  20.777  1.00  0.00           C  
ATOM    335  O   VAL A  30      66.030   8.647  20.108  1.00  0.00           O  
ATOM    336  CB  VAL A  30      66.803   5.760  19.963  1.00  0.00           C  
ATOM    337  CG1 VAL A  30      66.665   4.393  19.321  1.00  0.00           C  
ATOM    338  CG2 VAL A  30      67.598   6.677  19.060  1.00  0.00           C  
ATOM    339  H   VAL A  30      64.772   7.208  18.403  1.00  0.00           H  
ATOM    340  HA  VAL A  30      64.923   5.767  20.892  1.00  0.00           H  
ATOM    341  HB  VAL A  30      67.286   5.663  20.833  1.00  0.00           H  
ATOM    342 HG11 VAL A  30      67.574   4.013  19.147  1.00  0.00           H  
ATOM    343 HG12 VAL A  30      66.162   3.785  19.936  1.00  0.00           H  
ATOM    344 HG13 VAL A  30      66.168   4.479  18.457  1.00  0.00           H  
ATOM    345 HG21 VAL A  30      67.697   7.571  19.497  1.00  0.00           H  
ATOM    346 HG22 VAL A  30      68.503   6.283  18.898  1.00  0.00           H  
ATOM    347 HG23 VAL A  30      67.120   6.783  18.188  1.00  0.00           H  
ATOM    348  N   PHE A  31      65.036   7.952  21.992  1.00  0.00           N  
ATOM    349  CA  PHE A  31      65.082   9.267  22.600  1.00  0.00           C  
ATOM    350  C   PHE A  31      65.463   9.186  24.075  1.00  0.00           C  
ATOM    351  O   PHE A  31      65.330   8.133  24.707  1.00  0.00           O  
ATOM    352  CB  PHE A  31      63.726   9.972  22.442  1.00  0.00           C  
ATOM    353  CG  PHE A  31      62.566   9.202  23.013  1.00  0.00           C  
ATOM    354  CD1 PHE A  31      61.947   8.191  22.273  1.00  0.00           C  
ATOM    355  CD2 PHE A  31      62.105   9.472  24.300  1.00  0.00           C  
ATOM    356  CE1 PHE A  31      60.885   7.457  22.808  1.00  0.00           C  
ATOM    357  CE2 PHE A  31      61.047   8.747  24.846  1.00  0.00           C  
ATOM    358  CZ  PHE A  31      60.432   7.734  24.099  1.00  0.00           C  
ATOM    359  H   PHE A  31      64.632   7.188  22.495  1.00  0.00           H  
ATOM    360  HA  PHE A  31      65.775   9.809  22.125  1.00  0.00           H  
ATOM    361  HB2 PHE A  31      63.558  10.116  21.467  1.00  0.00           H  
ATOM    362  HB3 PHE A  31      63.775  10.856  22.906  1.00  0.00           H  
ATOM    363  HD1 PHE A  31      62.269   7.990  21.348  1.00  0.00           H  
ATOM    364  HD2 PHE A  31      62.538  10.195  24.838  1.00  0.00           H  
ATOM    365  HE1 PHE A  31      60.451   6.736  22.268  1.00  0.00           H  
ATOM    366  HE2 PHE A  31      60.727   8.950  25.771  1.00  0.00           H  
ATOM    367  HZ  PHE A  31      59.673   7.212  24.488  1.00  0.00           H  
ATOM    368  N   PRO A  32      65.948  10.302  24.642  1.00  0.00           N  
ATOM    369  CA  PRO A  32      66.361  10.399  26.046  1.00  0.00           C  
ATOM    370  C   PRO A  32      65.207  10.118  27.016  1.00  0.00           C  
ATOM    371  O   PRO A  32      64.072  10.517  26.771  1.00  0.00           O  
ATOM    372  CB  PRO A  32      66.867  11.836  26.151  1.00  0.00           C  
ATOM    373  CG  PRO A  32      67.338  12.136  24.759  1.00  0.00           C  
ATOM    374  CD  PRO A  32      66.229  11.561  23.932  1.00  0.00           C  
ATOM    375  HA  PRO A  32      67.112   9.763  26.222  1.00  0.00           H  
ATOM    376  HB2 PRO A  32      66.131  12.456  26.422  1.00  0.00           H  
ATOM    377  HB3 PRO A  32      67.619  11.904  26.807  1.00  0.00           H  
ATOM    378  HG2 PRO A  32      67.431  13.120  24.610  1.00  0.00           H  
ATOM    379  HG3 PRO A  32      68.209  11.686  24.564  1.00  0.00           H  
ATOM    380  HD2 PRO A  32      66.526  11.391  22.992  1.00  0.00           H  
ATOM    381  HD3 PRO A  32      65.430  12.162  23.926  1.00  0.00           H  
ATOM    382  N   SER A  33      65.504   9.437  28.119  1.00  0.00           N  
ATOM    383  CA  SER A  33      64.478   9.110  29.106  1.00  0.00           C  
ATOM    384  C   SER A  33      64.253  10.205  30.149  1.00  0.00           C  
ATOM    385  O   SER A  33      64.460   9.986  31.340  1.00  0.00           O  
ATOM    386  CB  SER A  33      64.833   7.805  29.824  1.00  0.00           C  
ATOM    387  OG  SER A  33      64.832   6.720  28.921  1.00  0.00           O  
ATOM    388  H   SER A  33      66.447   9.143  28.276  1.00  0.00           H  
ATOM    389  HA  SER A  33      63.617   8.968  28.618  1.00  0.00           H  
ATOM    390  HB2 SER A  33      64.160   7.633  30.544  1.00  0.00           H  
ATOM    391  HB3 SER A  33      65.742   7.892  30.231  1.00  0.00           H  
ATOM    392  HG  SER A  33      65.066   5.879  29.410  1.00  0.00           H  
ATOM    393  N   ILE A  34      63.832  11.383  29.706  1.00  0.00           N  
ATOM    394  CA  ILE A  34      63.578  12.474  30.633  1.00  0.00           C  
ATOM    395  C   ILE A  34      62.277  13.188  30.322  1.00  0.00           C  
ATOM    396  O   ILE A  34      61.846  13.270  29.168  1.00  0.00           O  
ATOM    397  CB  ILE A  34      64.723  13.518  30.646  1.00  0.00           C  
ATOM    398  CG1 ILE A  34      64.757  14.306  29.339  1.00  0.00           C  
ATOM    399  CG2 ILE A  34      66.047  12.820  30.835  1.00  0.00           C  
ATOM    400  CD1 ILE A  34      65.385  13.570  28.174  1.00  0.00           C  
ATOM    401  H   ILE A  34      63.688  11.522  28.726  1.00  0.00           H  
ATOM    402  HA  ILE A  34      63.504  12.086  31.552  1.00  0.00           H  
ATOM    403  HB  ILE A  34      64.577  14.152  31.405  1.00  0.00           H  
ATOM    404 HG12 ILE A  34      65.278  15.145  29.495  1.00  0.00           H  
ATOM    405 HG13 ILE A  34      63.817  14.538  29.091  1.00  0.00           H  
ATOM    406 HG21 ILE A  34      66.783  13.497  30.843  1.00  0.00           H  
ATOM    407 HG22 ILE A  34      66.041  12.324  31.703  1.00  0.00           H  
ATOM    408 HG23 ILE A  34      66.195  12.176  30.084  1.00  0.00           H  
ATOM    409 HD11 ILE A  34      64.871  12.732  27.993  1.00  0.00           H  
ATOM    410 HD12 ILE A  34      65.367  14.154  27.362  1.00  0.00           H  
ATOM    411 HD13 ILE A  34      66.332  13.339  28.397  1.00  0.00           H  
ATOM    412  N   VAL A  35      61.648  13.692  31.376  1.00  0.00           N  
ATOM    413  CA  VAL A  35      60.396  14.425  31.259  1.00  0.00           C  
ATOM    414  C   VAL A  35      60.613  15.753  31.959  1.00  0.00           C  
ATOM    415  O   VAL A  35      61.282  15.810  32.990  1.00  0.00           O  
ATOM    416  CB  VAL A  35      59.237  13.659  31.933  1.00  0.00           C  
ATOM    417  CG1 VAL A  35      57.957  14.484  31.879  1.00  0.00           C  
ATOM    418  CG2 VAL A  35      59.046  12.317  31.239  1.00  0.00           C  
ATOM    419  H   VAL A  35      62.048  13.564  32.283  1.00  0.00           H  
ATOM    420  HA  VAL A  35      60.183  14.581  30.294  1.00  0.00           H  
ATOM    421  HB  VAL A  35      59.474  13.495  32.891  1.00  0.00           H  
ATOM    422 HG11 VAL A  35      57.215  13.977  32.318  1.00  0.00           H  
ATOM    423 HG12 VAL A  35      58.098  15.350  32.358  1.00  0.00           H  
ATOM    424 HG13 VAL A  35      57.718  14.666  30.925  1.00  0.00           H  
ATOM    425 HG21 VAL A  35      59.887  11.781  31.312  1.00  0.00           H  
ATOM    426 HG22 VAL A  35      58.296  11.820  31.675  1.00  0.00           H  
ATOM    427 HG23 VAL A  35      58.830  12.468  30.274  1.00  0.00           H  
ATOM    428  N   GLY A  36      60.059  16.820  31.398  1.00  0.00           N  
ATOM    429  CA  GLY A  36      60.238  18.128  31.999  1.00  0.00           C  
ATOM    430  C   GLY A  36      58.970  18.927  32.184  1.00  0.00           C  
ATOM    431  O   GLY A  36      58.125  18.981  31.295  1.00  0.00           O  
ATOM    432  H   GLY A  36      59.519  16.723  30.562  1.00  0.00           H  
ATOM    433  HA2 GLY A  36      60.854  18.656  31.414  1.00  0.00           H  
ATOM    434  HA3 GLY A  36      60.658  18.001  32.898  1.00  0.00           H  
ATOM    435  N   PRO A  38      57.230  22.746  34.095  1.00  0.00           N  
ATOM    436  CA  PRO A  38      57.574  24.104  34.533  1.00  0.00           C  
ATOM    437  C   PRO A  38      58.219  24.106  35.919  1.00  0.00           C  
ATOM    438  O   PRO A  38      57.766  23.412  36.833  1.00  0.00           O  
ATOM    439  CB  PRO A  38      56.231  24.818  34.505  1.00  0.00           C  
ATOM    440  CG  PRO A  38      55.577  24.192  33.310  1.00  0.00           C  
ATOM    441  CD  PRO A  38      55.873  22.715  33.520  1.00  0.00           C  
ATOM    442  HA  PRO A  38      58.194  24.525  33.871  1.00  0.00           H  
ATOM    443  HB2 PRO A  38      55.708  24.644  35.339  1.00  0.00           H  
ATOM    444  HB3 PRO A  38      56.345  25.804  34.383  1.00  0.00           H  
ATOM    445  HG2 PRO A  38      54.592  24.367  33.302  1.00  0.00           H  
ATOM    446  HG3 PRO A  38      55.982  24.526  32.459  1.00  0.00           H  
ATOM    447  HD2 PRO A  38      55.220  22.301  34.154  1.00  0.00           H  
ATOM    448  HD3 PRO A  38      55.858  22.216  32.654  1.00  0.00           H  
ATOM    449  N   ARG A  39      59.285  24.888  36.052  1.00  0.00           N  
ATOM    450  CA  ARG A  39      60.038  24.992  37.295  1.00  0.00           C  
ATOM    451  C   ARG A  39      59.415  25.990  38.266  1.00  0.00           C  
ATOM    452  O   ARG A  39      59.659  25.932  39.474  1.00  0.00           O  
ATOM    453  CB  ARG A  39      61.477  25.396  36.969  1.00  0.00           C  
ATOM    454  CG  ARG A  39      62.385  25.556  38.166  1.00  0.00           C  
ATOM    455  CD  ARG A  39      63.790  25.889  37.712  1.00  0.00           C  
ATOM    456  NE  ARG A  39      64.334  24.834  36.863  1.00  0.00           N  
ATOM    457  CZ  ARG A  39      65.595  24.788  36.443  1.00  0.00           C  
ATOM    458  NH1 ARG A  39      66.448  25.747  36.782  1.00  0.00           N  
ATOM    459  NH2 ARG A  39      66.010  23.776  35.694  1.00  0.00           N  
ATOM    460  H   ARG A  39      59.583  25.428  35.265  1.00  0.00           H  
ATOM    461  HA  ARG A  39      60.053  24.093  37.732  1.00  0.00           H  
ATOM    462  HB2 ARG A  39      61.451  26.269  36.481  1.00  0.00           H  
ATOM    463  HB3 ARG A  39      61.869  24.694  36.375  1.00  0.00           H  
ATOM    464  HG2 ARG A  39      62.399  24.702  38.687  1.00  0.00           H  
ATOM    465  HG3 ARG A  39      62.041  26.295  38.746  1.00  0.00           H  
ATOM    466  HD2 ARG A  39      64.376  25.996  38.515  1.00  0.00           H  
ATOM    467  HD3 ARG A  39      63.772  26.746  37.197  1.00  0.00           H  
ATOM    468  HE  ARG A  39      63.719  24.098  36.579  1.00  0.00           H  
ATOM    469 HH11 ARG A  39      67.395  25.709  36.464  1.00  0.00           H  
ATOM    470 HH12 ARG A  39      66.143  26.508  37.355  1.00  0.00           H  
ATOM    471 HH21 ARG A  39      65.374  23.046  35.444  1.00  0.00           H  
ATOM    472 HH22 ARG A  39      66.959  23.743  35.379  1.00  0.00           H  
ATOM    473  N   LYS A  50      53.267  23.840  26.739  1.00  0.00           N  
ATOM    474  CA  LYS A  50      52.531  22.738  27.345  1.00  0.00           C  
ATOM    475  C   LYS A  50      52.968  22.481  28.788  1.00  0.00           C  
ATOM    476  O   LYS A  50      53.850  23.169  29.309  1.00  0.00           O  
ATOM    477  CB  LYS A  50      52.703  21.474  26.498  1.00  0.00           C  
ATOM    478  CG  LYS A  50      54.119  21.253  25.993  1.00  0.00           C  
ATOM    479  CD  LYS A  50      54.190  20.034  25.082  1.00  0.00           C  
ATOM    480  CE  LYS A  50      55.583  19.851  24.499  1.00  0.00           C  
ATOM    481  NZ  LYS A  50      55.641  18.712  23.542  1.00  0.00           N  
ATOM    482  H   LYS A  50      53.780  23.694  25.893  1.00  0.00           H  
ATOM    483  HA  LYS A  50      51.560  22.978  27.352  1.00  0.00           H  
ATOM    484  HB2 LYS A  50      52.094  21.541  25.707  1.00  0.00           H  
ATOM    485  HB3 LYS A  50      52.441  20.685  27.054  1.00  0.00           H  
ATOM    486  HG2 LYS A  50      54.727  21.113  26.775  1.00  0.00           H  
ATOM    487  HG3 LYS A  50      54.414  22.061  25.482  1.00  0.00           H  
ATOM    488  HD2 LYS A  50      53.537  20.150  24.333  1.00  0.00           H  
ATOM    489  HD3 LYS A  50      53.950  19.220  25.610  1.00  0.00           H  
ATOM    490  HE2 LYS A  50      56.226  19.679  25.246  1.00  0.00           H  
ATOM    491  HE3 LYS A  50      55.845  20.689  24.020  1.00  0.00           H  
ATOM    492  HZ1 LYS A  50      56.570  18.626  23.183  1.00  0.00           H  
ATOM    493  HZ2 LYS A  50      55.386  17.868  24.013  1.00  0.00           H  
ATOM    494  HZ3 LYS A  50      55.006  18.878  22.788  1.00  0.00           H  
ATOM    495  N   ASP A  51      52.342  21.499  29.433  1.00  0.00           N  
ATOM    496  CA  ASP A  51      52.661  21.162  30.821  1.00  0.00           C  
ATOM    497  C   ASP A  51      53.915  20.314  30.977  1.00  0.00           C  
ATOM    498  O   ASP A  51      54.638  20.450  31.963  1.00  0.00           O  
ATOM    499  CB  ASP A  51      51.479  20.448  31.485  1.00  0.00           C  
ATOM    500  CG  ASP A  51      50.437  21.413  32.019  1.00  0.00           C  
ATOM    501  OD1 ASP A  51      50.798  22.268  32.858  1.00  0.00           O  
ATOM    502  OD2 ASP A  51      49.260  21.318  31.609  1.00  0.00           O  
ATOM    503  H   ASP A  51      51.635  20.977  28.956  1.00  0.00           H  
ATOM    504  HA  ASP A  51      52.812  22.019  31.313  1.00  0.00           H  
ATOM    505  HB2 ASP A  51      51.046  19.851  30.810  1.00  0.00           H  
ATOM    506  HB3 ASP A  51      51.824  19.897  32.245  1.00  0.00           H  
ATOM    507  N   SER A  52      54.172  19.434  30.014  1.00  0.00           N  
ATOM    508  CA  SER A  52      55.352  18.579  30.074  1.00  0.00           C  
ATOM    509  C   SER A  52      56.075  18.481  28.734  1.00  0.00           C  
ATOM    510  O   SER A  52      55.493  18.737  27.679  1.00  0.00           O  
ATOM    511  CB  SER A  52      54.970  17.174  30.553  1.00  0.00           C  
ATOM    512  OG  SER A  52      54.102  16.532  29.636  1.00  0.00           O  
ATOM    513  H   SER A  52      53.547  19.357  29.237  1.00  0.00           H  
ATOM    514  HA  SER A  52      55.986  18.972  30.740  1.00  0.00           H  
ATOM    515  HB2 SER A  52      54.512  17.246  31.439  1.00  0.00           H  
ATOM    516  HB3 SER A  52      55.801  16.627  30.651  1.00  0.00           H  
ATOM    517  HG  SER A  52      53.872  15.620  29.977  1.00  0.00           H  
ATOM    518  N   TYR A  53      57.350  18.111  28.795  1.00  0.00           N  
ATOM    519  CA  TYR A  53      58.194  17.956  27.612  1.00  0.00           C  
ATOM    520  C   TYR A  53      58.990  16.658  27.767  1.00  0.00           C  
ATOM    521  O   TYR A  53      59.397  16.309  28.876  1.00  0.00           O  
ATOM    522  CB  TYR A  53      59.157  19.142  27.494  1.00  0.00           C  
ATOM    523  CG  TYR A  53      58.490  20.485  27.274  1.00  0.00           C  
ATOM    524  CD1 TYR A  53      58.387  21.035  25.995  1.00  0.00           C  
ATOM    525  CD2 TYR A  53      57.972  21.213  28.347  1.00  0.00           C  
ATOM    526  CE1 TYR A  53      57.788  22.279  25.789  1.00  0.00           C  
ATOM    527  CE2 TYR A  53      57.370  22.457  28.154  1.00  0.00           C  
ATOM    528  CZ  TYR A  53      57.283  22.986  26.874  1.00  0.00           C  
ATOM    529  OH  TYR A  53      56.712  24.228  26.684  1.00  0.00           O  
ATOM    530  H   TYR A  53      57.751  17.930  29.693  1.00  0.00           H  
ATOM    531  HA  TYR A  53      57.621  17.904  26.794  1.00  0.00           H  
ATOM    532  HB2 TYR A  53      59.770  18.969  26.723  1.00  0.00           H  
ATOM    533  HB3 TYR A  53      59.690  19.194  28.338  1.00  0.00           H  
ATOM    534  HD1 TYR A  53      58.749  20.529  25.212  1.00  0.00           H  
ATOM    535  HD2 TYR A  53      58.034  20.836  29.271  1.00  0.00           H  
ATOM    536  HE1 TYR A  53      57.723  22.659  24.866  1.00  0.00           H  
ATOM    537  HE2 TYR A  53      57.003  22.964  28.934  1.00  0.00           H  
ATOM    538  HH  TYR A  53      56.349  24.736  27.465  1.00  0.00           H  
ATOM    539  N   VAL A  54      59.215  15.946  26.668  1.00  0.00           N  
ATOM    540  CA  VAL A  54      59.958  14.688  26.734  1.00  0.00           C  
ATOM    541  C   VAL A  54      61.076  14.568  25.708  1.00  0.00           C  
ATOM    542  O   VAL A  54      60.892  14.881  24.537  1.00  0.00           O  
ATOM    543  CB  VAL A  54      59.020  13.481  26.549  1.00  0.00           C  
ATOM    544  CG1 VAL A  54      59.815  12.189  26.623  1.00  0.00           C  
ATOM    545  CG2 VAL A  54      57.936  13.502  27.606  1.00  0.00           C  
ATOM    546  H   VAL A  54      58.873  16.273  25.787  1.00  0.00           H  
ATOM    547  HA  VAL A  54      60.368  14.621  27.644  1.00  0.00           H  
ATOM    548  HB  VAL A  54      58.591  13.543  25.648  1.00  0.00           H  
ATOM    549 HG11 VAL A  54      59.199  11.411  26.502  1.00  0.00           H  
ATOM    550 HG12 VAL A  54      60.507  12.182  25.901  1.00  0.00           H  
ATOM    551 HG13 VAL A  54      60.263  12.124  27.515  1.00  0.00           H  
ATOM    552 HG21 VAL A  54      57.406  14.346  27.524  1.00  0.00           H  
ATOM    553 HG22 VAL A  54      57.331  12.716  27.479  1.00  0.00           H  
ATOM    554 HG23 VAL A  54      58.354  13.458  28.513  1.00  0.00           H  
ATOM    555  N   GLY A  55      62.237  14.107  26.157  1.00  0.00           N  
ATOM    556  CA  GLY A  55      63.359  13.933  25.255  1.00  0.00           C  
ATOM    557  C   GLY A  55      64.307  15.109  25.095  1.00  0.00           C  
ATOM    558  O   GLY A  55      64.562  15.867  26.033  1.00  0.00           O  
ATOM    559  H   GLY A  55      62.339  13.878  27.125  1.00  0.00           H  
ATOM    560  HA2 GLY A  55      62.989  13.720  24.351  1.00  0.00           H  
ATOM    561  HA3 GLY A  55      63.895  13.157  25.587  1.00  0.00           H  
ATOM    562  N   ASP A  56      64.834  15.247  23.884  1.00  0.00           N  
ATOM    563  CA  ASP A  56      65.778  16.304  23.543  1.00  0.00           C  
ATOM    564  C   ASP A  56      65.246  17.708  23.800  1.00  0.00           C  
ATOM    565  O   ASP A  56      66.003  18.602  24.187  1.00  0.00           O  
ATOM    566  CB  ASP A  56      66.183  16.176  22.074  1.00  0.00           C  
ATOM    567  CG  ASP A  56      66.817  14.836  21.762  1.00  0.00           C  
ATOM    568  OD1 ASP A  56      67.856  14.508  22.377  1.00  0.00           O  
ATOM    569  OD2 ASP A  56      66.277  14.108  20.904  1.00  0.00           O  
ATOM    570  H   ASP A  56      64.571  14.595  23.173  1.00  0.00           H  
ATOM    571  HA  ASP A  56      66.598  16.178  24.101  1.00  0.00           H  
ATOM    572  HB2 ASP A  56      65.367  16.285  21.506  1.00  0.00           H  
ATOM    573  HB3 ASP A  56      66.839  16.899  21.858  1.00  0.00           H  
ATOM    574  N   GLU A  57      63.952  17.908  23.580  1.00  0.00           N  
ATOM    575  CA  GLU A  57      63.365  19.221  23.795  1.00  0.00           C  
ATOM    576  C   GLU A  57      63.147  19.504  25.275  1.00  0.00           C  
ATOM    577  O   GLU A  57      62.862  20.638  25.658  1.00  0.00           O  
ATOM    578  CB  GLU A  57      62.044  19.354  23.042  1.00  0.00           C  
ATOM    579  CG  GLU A  57      60.983  18.376  23.464  1.00  0.00           C  
ATOM    580  CD  GLU A  57      59.620  18.781  22.953  1.00  0.00           C  
ATOM    581  OE1 GLU A  57      59.451  18.873  21.719  1.00  0.00           O  
ATOM    582  OE2 GLU A  57      58.720  19.013  23.787  1.00  0.00           O  
ATOM    583  H   GLU A  57      63.378  17.152  23.265  1.00  0.00           H  
ATOM    584  HA  GLU A  57      63.998  19.907  23.437  1.00  0.00           H  
ATOM    585  HB2 GLU A  57      62.225  19.217  22.068  1.00  0.00           H  
ATOM    586  HB3 GLU A  57      61.693  20.279  23.189  1.00  0.00           H  
ATOM    587  HG2 GLU A  57      61.211  17.473  23.100  1.00  0.00           H  
ATOM    588  HG3 GLU A  57      60.957  18.336  24.463  1.00  0.00           H  
ATOM    589  N   ALA A  58      63.273  18.471  26.102  1.00  0.00           N  
ATOM    590  CA  ALA A  58      63.119  18.639  27.540  1.00  0.00           C  
ATOM    591  C   ALA A  58      64.470  19.078  28.098  1.00  0.00           C  
ATOM    592  O   ALA A  58      64.551  19.680  29.165  1.00  0.00           O  
ATOM    593  CB  ALA A  58      62.678  17.332  28.185  1.00  0.00           C  
ATOM    594  H   ALA A  58      63.477  17.565  25.731  1.00  0.00           H  
ATOM    595  HA  ALA A  58      62.437  19.347  27.722  1.00  0.00           H  
ATOM    596  HB1 ALA A  58      63.365  16.626  28.012  1.00  0.00           H  
ATOM    597  HB2 ALA A  58      62.577  17.464  29.171  1.00  0.00           H  
ATOM    598  HB3 ALA A  58      61.802  17.047  27.796  1.00  0.00           H  
ATOM    599  N   GLN A  59      65.535  18.780  27.359  1.00  0.00           N  
ATOM    600  CA  GLN A  59      66.883  19.155  27.776  1.00  0.00           C  
ATOM    601  C   GLN A  59      67.230  20.577  27.364  1.00  0.00           C  
ATOM    602  O   GLN A  59      67.921  21.288  28.089  1.00  0.00           O  
ATOM    603  CB  GLN A  59      67.918  18.214  27.164  1.00  0.00           C  
ATOM    604  CG  GLN A  59      68.053  16.872  27.837  1.00  0.00           C  
ATOM    605  CD  GLN A  59      69.143  16.048  27.198  1.00  0.00           C  
ATOM    606  OE1 GLN A  59      69.024  15.630  26.046  1.00  0.00           O  
ATOM    607  NE2 GLN A  59      70.226  15.819  27.934  1.00  0.00           N  
ATOM    608  H   GLN A  59      65.409  18.288  26.498  1.00  0.00           H  
ATOM    609  HA  GLN A  59      66.940  19.088  28.772  1.00  0.00           H  
ATOM    610  HB2 GLN A  59      68.808  18.668  27.202  1.00  0.00           H  
ATOM    611  HB3 GLN A  59      67.665  18.056  26.210  1.00  0.00           H  
ATOM    612  HG2 GLN A  59      67.186  16.380  27.761  1.00  0.00           H  
ATOM    613  HG3 GLN A  59      68.273  17.012  28.802  1.00  0.00           H  
ATOM    614 HE21 GLN A  59      70.287  16.187  28.862  1.00  0.00           H  
ATOM    615 HE22 GLN A  59      70.980  15.278  27.560  1.00  0.00           H  
ATOM    616  N   SER A  60      66.767  20.981  26.187  1.00  0.00           N  
ATOM    617  CA  SER A  60      67.046  22.317  25.689  1.00  0.00           C  
ATOM    618  C   SER A  60      66.282  23.356  26.498  1.00  0.00           C  
ATOM    619  O   SER A  60      66.475  24.562  26.322  1.00  0.00           O  
ATOM    620  CB  SER A  60      66.673  22.420  24.208  1.00  0.00           C  
ATOM    621  OG  SER A  60      65.301  22.141  23.994  1.00  0.00           O  
ATOM    622  H   SER A  60      66.217  20.355  25.634  1.00  0.00           H  
ATOM    623  HA  SER A  60      68.025  22.495  25.785  1.00  0.00           H  
ATOM    624  HB2 SER A  60      67.222  21.765  23.689  1.00  0.00           H  
ATOM    625  HB3 SER A  60      66.869  23.347  23.888  1.00  0.00           H  
ATOM    626  HG  SER A  60      65.093  22.217  23.019  1.00  0.00           H  
ATOM    627  N   LYS A  61      65.413  22.882  27.383  1.00  0.00           N  
ATOM    628  CA  LYS A  61      64.628  23.770  28.227  1.00  0.00           C  
ATOM    629  C   LYS A  61      64.956  23.519  29.689  1.00  0.00           C  
ATOM    630  O   LYS A  61      64.134  23.774  30.570  1.00  0.00           O  
ATOM    631  CB  LYS A  61      63.131  23.559  27.985  1.00  0.00           C  
ATOM    632  CG  LYS A  61      62.615  24.159  26.689  1.00  0.00           C  
ATOM    633  CD  LYS A  61      61.149  23.793  26.457  1.00  0.00           C  
ATOM    634  CE  LYS A  61      60.505  24.596  25.314  1.00  0.00           C  
ATOM    635  NZ  LYS A  61      61.104  24.332  23.975  1.00  0.00           N  
ATOM    636  H   LYS A  61      65.295  21.893  27.471  1.00  0.00           H  
ATOM    637  HA  LYS A  61      64.860  24.716  28.003  1.00  0.00           H  
ATOM    638  HB2 LYS A  61      62.630  23.975  28.744  1.00  0.00           H  
ATOM    639  HB3 LYS A  61      62.953  22.575  27.967  1.00  0.00           H  
ATOM    640  HG2 LYS A  61      63.163  23.812  25.928  1.00  0.00           H  
ATOM    641  HG3 LYS A  61      62.700  25.154  26.734  1.00  0.00           H  
ATOM    642  HD2 LYS A  61      60.639  23.971  27.299  1.00  0.00           H  
ATOM    643  HD3 LYS A  61      61.095  22.820  26.233  1.00  0.00           H  
ATOM    644  HE2 LYS A  61      60.607  25.570  25.518  1.00  0.00           H  
ATOM    645  HE3 LYS A  61      59.533  24.363  25.275  1.00  0.00           H  
ATOM    646  HZ1 LYS A  61      61.002  23.363  23.749  1.00  0.00           H  
ATOM    647  HZ2 LYS A  61      60.637  24.886  23.286  1.00  0.00           H  
ATOM    648  HZ3 LYS A  61      62.075  24.569  23.992  1.00  0.00           H  
ATOM    649  N   ARG A  62      66.163  23.019  29.937  1.00  0.00           N  
ATOM    650  CA  ARG A  62      66.614  22.730  31.293  1.00  0.00           C  
ATOM    651  C   ARG A  62      66.399  23.891  32.251  1.00  0.00           C  
ATOM    652  O   ARG A  62      65.877  23.708  33.345  1.00  0.00           O  
ATOM    653  CB  ARG A  62      68.102  22.364  31.307  1.00  0.00           C  
ATOM    654  CG  ARG A  62      68.387  20.880  31.176  1.00  0.00           C  
ATOM    655  CD  ARG A  62      69.845  20.540  31.483  1.00  0.00           C  
ATOM    656  NE  ARG A  62      70.746  20.824  30.367  1.00  0.00           N  
ATOM    657  CZ  ARG A  62      71.160  22.037  30.016  1.00  0.00           C  
ATOM    658  NH1 ARG A  62      70.759  23.103  30.698  1.00  0.00           N  
ATOM    659  NH2 ARG A  62      71.972  22.186  28.974  1.00  0.00           N  
ATOM    660  H   ARG A  62      66.779  22.836  29.171  1.00  0.00           H  
ATOM    661  HA  ARG A  62      66.096  21.945  31.633  1.00  0.00           H  
ATOM    662  HB2 ARG A  62      68.494  22.682  32.170  1.00  0.00           H  
ATOM    663  HB3 ARG A  62      68.547  22.836  30.546  1.00  0.00           H  
ATOM    664  HG2 ARG A  62      68.180  20.594  30.240  1.00  0.00           H  
ATOM    665  HG3 ARG A  62      67.800  20.382  31.814  1.00  0.00           H  
ATOM    666  HD2 ARG A  62      69.906  19.566  31.701  1.00  0.00           H  
ATOM    667  HD3 ARG A  62      70.138  21.078  32.274  1.00  0.00           H  
ATOM    668  HE  ARG A  62      71.075  20.048  29.828  1.00  0.00           H  
ATOM    669 HH11 ARG A  62      71.072  24.014  30.431  1.00  0.00           H  
ATOM    670 HH12 ARG A  62      70.143  22.995  31.479  1.00  0.00           H  
ATOM    671 HH21 ARG A  62      72.271  21.385  28.455  1.00  0.00           H  
ATOM    672 HH22 ARG A  62      72.284  23.099  28.710  1.00  0.00           H  
ATOM    673  N   GLY A  63      66.803  25.085  31.836  1.00  0.00           N  
ATOM    674  CA  GLY A  63      66.673  26.252  32.689  1.00  0.00           C  
ATOM    675  C   GLY A  63      65.272  26.651  33.107  1.00  0.00           C  
ATOM    676  O   GLY A  63      65.097  27.280  34.152  1.00  0.00           O  
ATOM    677  H   GLY A  63      67.202  25.182  30.924  1.00  0.00           H  
ATOM    678  HA2 GLY A  63      67.074  27.027  32.201  1.00  0.00           H  
ATOM    679  HA3 GLY A  63      67.197  26.076  33.522  1.00  0.00           H  
ATOM    680  N   ILE A  64      64.270  26.298  32.308  1.00  0.00           N  
ATOM    681  CA  ILE A  64      62.896  26.662  32.643  1.00  0.00           C  
ATOM    682  C   ILE A  64      62.062  25.461  33.108  1.00  0.00           C  
ATOM    683  O   ILE A  64      60.936  25.617  33.596  1.00  0.00           O  
ATOM    684  CB  ILE A  64      62.194  27.348  31.436  1.00  0.00           C  
ATOM    685  CG1 ILE A  64      61.843  26.323  30.359  1.00  0.00           C  
ATOM    686  CG2 ILE A  64      63.123  28.384  30.821  1.00  0.00           C  
ATOM    687  CD1 ILE A  64      60.996  26.894  29.243  1.00  0.00           C  
ATOM    688  H   ILE A  64      64.458  25.781  31.473  1.00  0.00           H  
ATOM    689  HA  ILE A  64      62.928  27.322  33.394  1.00  0.00           H  
ATOM    690  HB  ILE A  64      61.358  27.798  31.751  1.00  0.00           H  
ATOM    691 HG12 ILE A  64      61.340  25.572  30.787  1.00  0.00           H  
ATOM    692 HG13 ILE A  64      62.693  25.973  29.965  1.00  0.00           H  
ATOM    693 HG21 ILE A  64      62.667  28.822  30.046  1.00  0.00           H  
ATOM    694 HG22 ILE A  64      63.352  29.075  31.507  1.00  0.00           H  
ATOM    695 HG23 ILE A  64      63.960  27.936  30.506  1.00  0.00           H  
ATOM    696 HD11 ILE A  64      61.490  27.641  28.798  1.00  0.00           H  
ATOM    697 HD12 ILE A  64      60.801  26.178  28.573  1.00  0.00           H  
ATOM    698 HD13 ILE A  64      60.137  27.241  29.620  1.00  0.00           H  
ATOM    699  N   LEU A  65      62.627  24.264  32.972  1.00  0.00           N  
ATOM    700  CA  LEU A  65      61.926  23.050  33.362  1.00  0.00           C  
ATOM    701  C   LEU A  65      62.664  22.261  34.424  1.00  0.00           C  
ATOM    702  O   LEU A  65      63.892  22.223  34.445  1.00  0.00           O  
ATOM    703  CB  LEU A  65      61.722  22.136  32.150  1.00  0.00           C  
ATOM    704  CG  LEU A  65      60.973  22.656  30.926  1.00  0.00           C  
ATOM    705  CD1 LEU A  65      61.045  21.612  29.830  1.00  0.00           C  
ATOM    706  CD2 LEU A  65      59.532  22.964  31.280  1.00  0.00           C  
ATOM    707  H   LEU A  65      63.551  24.197  32.595  1.00  0.00           H  
ATOM    708  HA  LEU A  65      61.028  23.304  33.722  1.00  0.00           H  
ATOM    709  HB2 LEU A  65      61.224  21.332  32.474  1.00  0.00           H  
ATOM    710  HB3 LEU A  65      62.632  21.861  31.838  1.00  0.00           H  
ATOM    711  HG  LEU A  65      61.415  23.494  30.606  1.00  0.00           H  
ATOM    712 HD11 LEU A  65      60.557  21.943  29.022  1.00  0.00           H  
ATOM    713 HD12 LEU A  65      62.002  21.441  29.595  1.00  0.00           H  
ATOM    714 HD13 LEU A  65      60.624  20.763  30.150  1.00  0.00           H  
ATOM    715 HD21 LEU A  65      59.506  23.660  31.997  1.00  0.00           H  
ATOM    716 HD22 LEU A  65      59.055  23.303  30.469  1.00  0.00           H  
ATOM    717 HD23 LEU A  65      59.084  22.132  31.607  1.00  0.00           H  
ATOM    718  N   THR A  66      61.897  21.633  35.306  1.00  0.00           N  
ATOM    719  CA  THR A  66      62.461  20.791  36.343  1.00  0.00           C  
ATOM    720  C   THR A  66      62.456  19.391  35.735  1.00  0.00           C  
ATOM    721  O   THR A  66      61.401  18.774  35.600  1.00  0.00           O  
ATOM    722  CB  THR A  66      61.591  20.799  37.604  1.00  0.00           C  
ATOM    723  OG1 THR A  66      61.883  19.634  38.387  1.00  0.00           O  
ATOM    724  CG2 THR A  66      60.109  20.812  37.236  1.00  0.00           C  
ATOM    725  H   THR A  66      60.904  21.743  35.254  1.00  0.00           H  
ATOM    726  HA  THR A  66      63.395  21.077  36.559  1.00  0.00           H  
ATOM    727  HB  THR A  66      61.802  21.616  38.141  1.00  0.00           H  
ATOM    728  HG1 THR A  66      61.317  19.636  39.211  1.00  0.00           H  
ATOM    729 HG21 THR A  66      59.892  19.997  36.698  1.00  0.00           H  
ATOM    730 HG22 THR A  66      59.558  20.817  38.071  1.00  0.00           H  
ATOM    731 HG23 THR A  66      59.906  21.630  36.698  1.00  0.00           H  
ATOM    732  N   LEU A  67      63.634  18.900  35.355  1.00  0.00           N  
ATOM    733  CA  LEU A  67      63.748  17.589  34.731  1.00  0.00           C  
ATOM    734  C   LEU A  67      63.732  16.425  35.713  1.00  0.00           C  
ATOM    735  O   LEU A  67      64.275  16.512  36.814  1.00  0.00           O  
ATOM    736  CB  LEU A  67      65.014  17.528  33.873  1.00  0.00           C  
ATOM    737  CG  LEU A  67      65.116  18.534  32.721  1.00  0.00           C  
ATOM    738  CD1 LEU A  67      66.369  18.256  31.928  1.00  0.00           C  
ATOM    739  CD2 LEU A  67      63.904  18.432  31.819  1.00  0.00           C  
ATOM    740  H   LEU A  67      64.460  19.444  35.502  1.00  0.00           H  
ATOM    741  HA  LEU A  67      62.965  17.478  34.120  1.00  0.00           H  
ATOM    742  HB2 LEU A  67      65.069  16.610  33.479  1.00  0.00           H  
ATOM    743  HB3 LEU A  67      65.797  17.679  34.477  1.00  0.00           H  
ATOM    744  HG  LEU A  67      65.166  19.459  33.098  1.00  0.00           H  
ATOM    745 HD11 LEU A  67      66.439  18.911  31.175  1.00  0.00           H  
ATOM    746 HD12 LEU A  67      67.167  18.346  32.524  1.00  0.00           H  
ATOM    747 HD13 LEU A  67      66.331  17.327  31.560  1.00  0.00           H  
ATOM    748 HD21 LEU A  67      63.078  18.626  32.348  1.00  0.00           H  
ATOM    749 HD22 LEU A  67      63.986  19.094  31.074  1.00  0.00           H  
ATOM    750 HD23 LEU A  67      63.848  17.508  31.440  1.00  0.00           H  
ATOM    751  N   LYS A  68      63.098  15.331  35.301  1.00  0.00           N  
ATOM    752  CA  LYS A  68      62.996  14.132  36.124  1.00  0.00           C  
ATOM    753  C   LYS A  68      63.416  12.956  35.254  1.00  0.00           C  
ATOM    754  O   LYS A  68      63.285  13.007  34.029  1.00  0.00           O  
ATOM    755  CB  LYS A  68      61.551  13.929  36.580  1.00  0.00           C  
ATOM    756  CG  LYS A  68      60.794  15.226  36.854  1.00  0.00           C  
ATOM    757  CD  LYS A  68      61.335  15.959  38.074  1.00  0.00           C  
ATOM    758  CE  LYS A  68      60.784  15.361  39.358  1.00  0.00           C  
ATOM    759  NZ  LYS A  68      61.014  13.892  39.434  1.00  0.00           N  
ATOM    760  H   LYS A  68      62.676  15.331  34.394  1.00  0.00           H  
ATOM    761  HA  LYS A  68      63.600  14.206  36.917  1.00  0.00           H  
ATOM    762  HB2 LYS A  68      61.560  13.388  37.421  1.00  0.00           H  
ATOM    763  HB3 LYS A  68      61.064  13.427  35.865  1.00  0.00           H  
ATOM    764  HG2 LYS A  68      59.830  15.010  37.009  1.00  0.00           H  
ATOM    765  HG3 LYS A  68      60.878  15.823  36.056  1.00  0.00           H  
ATOM    766  HD2 LYS A  68      61.069  16.922  38.021  1.00  0.00           H  
ATOM    767  HD3 LYS A  68      62.332  15.888  38.082  1.00  0.00           H  
ATOM    768  HE2 LYS A  68      59.800  15.536  39.399  1.00  0.00           H  
ATOM    769  HE3 LYS A  68      61.234  15.799  40.137  1.00  0.00           H  
ATOM    770  HZ1 LYS A  68      61.996  13.706  39.400  1.00  0.00           H  
ATOM    771  HZ2 LYS A  68      60.638  13.540  40.291  1.00  0.00           H  
ATOM    772  HZ3 LYS A  68      60.563  13.444  38.662  1.00  0.00           H  
ATOM    773  N   TYR A  69      63.923  11.902  35.881  1.00  0.00           N  
ATOM    774  CA  TYR A  69      64.348  10.710  35.148  1.00  0.00           C  
ATOM    775  C   TYR A  69      63.556   9.527  35.703  1.00  0.00           C  
ATOM    776  O   TYR A  69      63.948   8.912  36.698  1.00  0.00           O  
ATOM    777  CB  TYR A  69      65.858  10.508  35.315  1.00  0.00           C  
ATOM    778  CG  TYR A  69      66.638  11.762  34.969  1.00  0.00           C  
ATOM    779  CD1 TYR A  69      66.574  12.897  35.789  1.00  0.00           C  
ATOM    780  CD2 TYR A  69      67.360  11.853  33.777  1.00  0.00           C  
ATOM    781  CE1 TYR A  69      67.196  14.095  35.427  1.00  0.00           C  
ATOM    782  CE2 TYR A  69      67.991  13.051  33.402  1.00  0.00           C  
ATOM    783  CZ  TYR A  69      67.900  14.169  34.231  1.00  0.00           C  
ATOM    784  OH  TYR A  69      68.483  15.364  33.852  1.00  0.00           O  
ATOM    785  H   TYR A  69      64.016  11.923  36.876  1.00  0.00           H  
ATOM    786  HA  TYR A  69      64.135  10.825  34.178  1.00  0.00           H  
ATOM    787  HB2 TYR A  69      66.154   9.767  34.712  1.00  0.00           H  
ATOM    788  HB3 TYR A  69      66.048  10.261  36.265  1.00  0.00           H  
ATOM    789  HD1 TYR A  69      66.072  12.848  36.652  1.00  0.00           H  
ATOM    790  HD2 TYR A  69      67.429  11.053  33.181  1.00  0.00           H  
ATOM    791  HE1 TYR A  69      67.135  14.894  36.025  1.00  0.00           H  
ATOM    792  HE2 TYR A  69      68.503  13.102  32.545  1.00  0.00           H  
ATOM    793  HH  TYR A  69      68.991  15.422  32.992  1.00  0.00           H  
ATOM    794  N   PRO A  70      62.420   9.200  35.061  1.00  0.00           N  
ATOM    795  CA  PRO A  70      61.513   8.109  35.436  1.00  0.00           C  
ATOM    796  C   PRO A  70      62.142   6.736  35.623  1.00  0.00           C  
ATOM    797  O   PRO A  70      61.668   5.940  36.430  1.00  0.00           O  
ATOM    798  CB  PRO A  70      60.463   8.133  34.330  1.00  0.00           C  
ATOM    799  CG  PRO A  70      61.217   8.662  33.168  1.00  0.00           C  
ATOM    800  CD  PRO A  70      62.010   9.781  33.768  1.00  0.00           C  
ATOM    801  HA  PRO A  70      61.064   8.362  36.293  1.00  0.00           H  
ATOM    802  HB2 PRO A  70      60.115   7.214  34.145  1.00  0.00           H  
ATOM    803  HB3 PRO A  70      59.702   8.736  34.570  1.00  0.00           H  
ATOM    804  HG2 PRO A  70      61.817   7.963  32.780  1.00  0.00           H  
ATOM    805  HG3 PRO A  70      60.597   8.999  32.460  1.00  0.00           H  
ATOM    806  HD2 PRO A  70      61.447  10.597  33.898  1.00  0.00           H  
ATOM    807  HD3 PRO A  70      62.803  10.009  33.203  1.00  0.00           H  
ATOM    808  N   ILE A  71      63.202   6.454  34.880  1.00  0.00           N  
ATOM    809  CA  ILE A  71      63.867   5.166  35.007  1.00  0.00           C  
ATOM    810  C   ILE A  71      65.277   5.360  35.510  1.00  0.00           C  
ATOM    811  O   ILE A  71      66.137   5.860  34.792  1.00  0.00           O  
ATOM    812  CB  ILE A  71      63.941   4.412  33.667  1.00  0.00           C  
ATOM    813  CG1 ILE A  71      62.552   4.302  33.049  1.00  0.00           C  
ATOM    814  CG2 ILE A  71      64.489   3.014  33.898  1.00  0.00           C  
ATOM    815  CD1 ILE A  71      62.522   3.572  31.728  1.00  0.00           C  
ATOM    816  H   ILE A  71      63.547   7.130  34.229  1.00  0.00           H  
ATOM    817  HA  ILE A  71      63.364   4.606  35.665  1.00  0.00           H  
ATOM    818  HB  ILE A  71      64.545   4.906  33.041  1.00  0.00           H  
ATOM    819 HG12 ILE A  71      62.198   5.226  32.905  1.00  0.00           H  
ATOM    820 HG13 ILE A  71      61.960   3.814  33.691  1.00  0.00           H  
ATOM    821 HG21 ILE A  71      64.536   2.526  33.026  1.00  0.00           H  
ATOM    822 HG22 ILE A  71      65.405   3.076  34.295  1.00  0.00           H  
ATOM    823 HG23 ILE A  71      63.887   2.519  34.525  1.00  0.00           H  
ATOM    824 HD11 ILE A  71      62.863   2.640  31.854  1.00  0.00           H  
ATOM    825 HD12 ILE A  71      61.583   3.540  31.386  1.00  0.00           H  
ATOM    826 HD13 ILE A  71      63.101   4.052  31.069  1.00  0.00           H  
ATOM    827  N   GLU A  72      65.508   4.963  36.754  1.00  0.00           N  
ATOM    828  CA  GLU A  72      66.826   5.072  37.360  1.00  0.00           C  
ATOM    829  C   GLU A  72      67.320   3.688  37.774  1.00  0.00           C  
ATOM    830  O   GLU A  72      66.616   2.941  38.457  1.00  0.00           O  
ATOM    831  CB  GLU A  72      66.770   6.017  38.564  1.00  0.00           C  
ATOM    832  CG  GLU A  72      65.502   5.896  39.392  1.00  0.00           C  
ATOM    833  CD  GLU A  72      65.285   7.105  40.278  1.00  0.00           C  
ATOM    834  OE1 GLU A  72      65.265   8.232  39.736  1.00  0.00           O  
ATOM    835  OE2 GLU A  72      65.132   6.928  41.507  1.00  0.00           O  
ATOM    836  H   GLU A  72      64.756   4.578  37.290  1.00  0.00           H  
ATOM    837  HA  GLU A  72      67.459   5.450  36.685  1.00  0.00           H  
ATOM    838  HB2 GLU A  72      66.837   6.957  38.229  1.00  0.00           H  
ATOM    839  HB3 GLU A  72      67.551   5.818  39.156  1.00  0.00           H  
ATOM    840  HG2 GLU A  72      64.721   5.804  38.775  1.00  0.00           H  
ATOM    841  HG3 GLU A  72      65.569   5.081  39.968  1.00  0.00           H  
ATOM    842  N   HIS A  73      68.530   3.355  37.336  1.00  0.00           N  
ATOM    843  CA  HIS A  73      69.140   2.066  37.621  1.00  0.00           C  
ATOM    844  C   HIS A  73      68.282   0.935  37.068  1.00  0.00           C  
ATOM    845  O   HIS A  73      68.363  -0.205  37.529  1.00  0.00           O  
ATOM    846  CB  HIS A  73      69.355   1.904  39.127  1.00  0.00           C  
ATOM    847  CG  HIS A  73      70.302   2.909  39.711  1.00  0.00           C  
ATOM    848  ND1 HIS A  73      71.610   3.029  39.293  1.00  0.00           N  
ATOM    849  CD2 HIS A  73      70.124   3.856  40.663  1.00  0.00           C  
ATOM    850  CE1 HIS A  73      72.197   4.008  39.959  1.00  0.00           C  
ATOM    851  NE2 HIS A  73      71.317   4.526  40.797  1.00  0.00           N  
ATOM    852  H   HIS A  73      69.041   4.017  36.789  1.00  0.00           H  
ATOM    853  HA  HIS A  73      70.032   2.033  37.170  1.00  0.00           H  
ATOM    854  HB2 HIS A  73      69.721   0.989  39.297  1.00  0.00           H  
ATOM    855  HB3 HIS A  73      68.471   2.000  39.584  1.00  0.00           H  
ATOM    856  HD1 HIS A  73      72.047   2.463  38.594  1.00  0.00           H  
ATOM    857  HD2 HIS A  73      69.282   4.034  41.173  1.00  0.00           H  
ATOM    858  HE1 HIS A  73      73.145   4.306  39.848  1.00  0.00           H  
ATOM    859  HE2 HIS A  73      71.491   5.283  41.427  1.00  0.00           H  
ATOM    860  N   GLY A  74      67.451   1.270  36.081  1.00  0.00           N  
ATOM    861  CA  GLY A  74      66.596   0.287  35.440  1.00  0.00           C  
ATOM    862  C   GLY A  74      65.143   0.185  35.878  1.00  0.00           C  
ATOM    863  O   GLY A  74      64.305  -0.307  35.119  1.00  0.00           O  
ATOM    864  H   GLY A  74      67.416   2.221  35.775  1.00  0.00           H  
ATOM    865  HA2 GLY A  74      67.013  -0.609  35.592  1.00  0.00           H  
ATOM    866  HA3 GLY A  74      66.594   0.492  34.461  1.00  0.00           H  
ATOM    867  N   ILE A  75      64.838   0.634  37.095  1.00  0.00           N  
ATOM    868  CA  ILE A  75      63.472   0.558  37.615  1.00  0.00           C  
ATOM    869  C   ILE A  75      62.678   1.835  37.403  1.00  0.00           C  
ATOM    870  O   ILE A  75      63.212   2.942  37.521  1.00  0.00           O  
ATOM    871  CB  ILE A  75      63.455   0.253  39.134  1.00  0.00           C  
ATOM    872  CG1 ILE A  75      64.155  -1.077  39.417  1.00  0.00           C  
ATOM    873  CG2 ILE A  75      62.022   0.216  39.647  1.00  0.00           C  
ATOM    874  CD1 ILE A  75      65.662  -0.983  39.382  1.00  0.00           C  
ATOM    875  H   ILE A  75      65.557   1.031  37.665  1.00  0.00           H  
ATOM    876  HA  ILE A  75      62.999  -0.186  37.142  1.00  0.00           H  
ATOM    877  HB  ILE A  75      63.947   0.981  39.612  1.00  0.00           H  
ATOM    878 HG12 ILE A  75      63.863  -1.741  38.729  1.00  0.00           H  
ATOM    879 HG13 ILE A  75      63.878  -1.394  40.324  1.00  0.00           H  
ATOM    880 HG21 ILE A  75      62.024   0.019  40.627  1.00  0.00           H  
ATOM    881 HG22 ILE A  75      61.587   1.102  39.486  1.00  0.00           H  
ATOM    882 HG23 ILE A  75      61.513  -0.497  39.164  1.00  0.00           H  
ATOM    883 HD11 ILE A  75      65.971  -0.329  40.072  1.00  0.00           H  
ATOM    884 HD12 ILE A  75      66.057  -1.882  39.574  1.00  0.00           H  
ATOM    885 HD13 ILE A  75      65.956  -0.676  38.477  1.00  0.00           H  
ATOM    886  N   VAL A  76      61.398   1.676  37.082  1.00  0.00           N  
ATOM    887  CA  VAL A  76      60.524   2.824  36.898  1.00  0.00           C  
ATOM    888  C   VAL A  76      60.272   3.339  38.305  1.00  0.00           C  
ATOM    889  O   VAL A  76      59.819   2.593  39.175  1.00  0.00           O  
ATOM    890  CB  VAL A  76      59.169   2.435  36.268  1.00  0.00           C  
ATOM    891  CG1 VAL A  76      58.313   3.681  36.071  1.00  0.00           C  
ATOM    892  CG2 VAL A  76      59.389   1.737  34.943  1.00  0.00           C  
ATOM    893  H   VAL A  76      61.030   0.753  36.965  1.00  0.00           H  
ATOM    894  HA  VAL A  76      60.978   3.524  36.346  1.00  0.00           H  
ATOM    895  HB  VAL A  76      58.693   1.810  36.887  1.00  0.00           H  
ATOM    896 HG11 VAL A  76      57.437   3.423  35.663  1.00  0.00           H  
ATOM    897 HG12 VAL A  76      58.152   4.118  36.956  1.00  0.00           H  
ATOM    898 HG13 VAL A  76      58.788   4.319  35.465  1.00  0.00           H  
ATOM    899 HG21 VAL A  76      59.932   0.910  35.088  1.00  0.00           H  
ATOM    900 HG22 VAL A  76      58.505   1.490  34.545  1.00  0.00           H  
ATOM    901 HG23 VAL A  76      59.875   2.350  34.320  1.00  0.00           H  
ATOM    902  N   THR A  77      60.579   4.609  38.529  1.00  0.00           N  
ATOM    903  CA  THR A  77      60.392   5.210  39.836  1.00  0.00           C  
ATOM    904  C   THR A  77      59.237   6.221  39.876  1.00  0.00           C  
ATOM    905  O   THR A  77      58.685   6.504  40.938  1.00  0.00           O  
ATOM    906  CB  THR A  77      61.693   5.878  40.292  1.00  0.00           C  
ATOM    907  OG1 THR A  77      61.430   6.711  41.423  1.00  0.00           O  
ATOM    908  CG2 THR A  77      62.279   6.712  39.178  1.00  0.00           C  
ATOM    909  H   THR A  77      60.947   5.164  37.782  1.00  0.00           H  
ATOM    910  HA  THR A  77      60.181   4.477  40.483  1.00  0.00           H  
ATOM    911  HB  THR A  77      62.350   5.171  40.552  1.00  0.00           H  
ATOM    912  HG1 THR A  77      62.279   7.147  41.721  1.00  0.00           H  
ATOM    913 HG21 THR A  77      61.626   7.421  38.913  1.00  0.00           H  
ATOM    914 HG22 THR A  77      63.126   7.140  39.492  1.00  0.00           H  
ATOM    915 HG23 THR A  77      62.473   6.127  38.390  1.00  0.00           H  
ATOM    916  N   ASN A  78      58.866   6.763  38.718  1.00  0.00           N  
ATOM    917  CA  ASN A  78      57.773   7.725  38.637  1.00  0.00           C  
ATOM    918  C   ASN A  78      56.869   7.332  37.473  1.00  0.00           C  
ATOM    919  O   ASN A  78      57.262   7.431  36.305  1.00  0.00           O  
ATOM    920  CB  ASN A  78      58.321   9.138  38.418  1.00  0.00           C  
ATOM    921  CG  ASN A  78      57.225  10.197  38.392  1.00  0.00           C  
ATOM    922  OD1 ASN A  78      56.306  10.136  37.578  1.00  0.00           O  
ATOM    923  ND2 ASN A  78      57.325  11.176  39.288  1.00  0.00           N  
ATOM    924  H   ASN A  78      59.349   6.504  37.882  1.00  0.00           H  
ATOM    925  HA  ASN A  78      57.247   7.702  39.487  1.00  0.00           H  
ATOM    926  HB2 ASN A  78      58.808   9.160  37.545  1.00  0.00           H  
ATOM    927  HB3 ASN A  78      58.956   9.353  39.160  1.00  0.00           H  
ATOM    928 HD21 ASN A  78      58.091  11.189  39.931  1.00  0.00           H  
ATOM    929 HD22 ASN A  78      56.635  11.899  39.318  1.00  0.00           H  
ATOM    930  N   TRP A  79      55.654   6.893  37.794  1.00  0.00           N  
ATOM    931  CA  TRP A  79      54.706   6.458  36.774  1.00  0.00           C  
ATOM    932  C   TRP A  79      54.053   7.551  35.931  1.00  0.00           C  
ATOM    933  O   TRP A  79      53.793   7.333  34.745  1.00  0.00           O  
ATOM    934  CB  TRP A  79      53.640   5.564  37.406  1.00  0.00           C  
ATOM    935  CG  TRP A  79      54.243   4.328  37.957  1.00  0.00           C  
ATOM    936  CD1 TRP A  79      54.580   4.084  39.262  1.00  0.00           C  
ATOM    937  CD2 TRP A  79      54.691   3.198  37.209  1.00  0.00           C  
ATOM    938  NE1 TRP A  79      55.218   2.872  39.365  1.00  0.00           N  
ATOM    939  CE2 TRP A  79      55.302   2.306  38.121  1.00  0.00           C  
ATOM    940  CE3 TRP A  79      54.644   2.852  35.850  1.00  0.00           C  
ATOM    941  CZ2 TRP A  79      55.860   1.091  37.718  1.00  0.00           C  
ATOM    942  CZ3 TRP A  79      55.202   1.644  35.450  1.00  0.00           C  
ATOM    943  CH2 TRP A  79      55.800   0.778  36.385  1.00  0.00           C  
ATOM    944  H   TRP A  79      55.385   6.861  38.757  1.00  0.00           H  
ATOM    945  HA  TRP A  79      55.219   5.880  36.139  1.00  0.00           H  
ATOM    946  HB2 TRP A  79      52.966   5.317  36.710  1.00  0.00           H  
ATOM    947  HB3 TRP A  79      53.189   6.065  38.144  1.00  0.00           H  
ATOM    948  HD1 TRP A  79      54.389   4.698  40.028  1.00  0.00           H  
ATOM    949  HE1 TRP A  79      55.565   2.468  40.212  1.00  0.00           H  
ATOM    950  HE3 TRP A  79      54.217   3.463  35.183  1.00  0.00           H  
ATOM    951  HZ2 TRP A  79      56.287   0.472  38.377  1.00  0.00           H  
ATOM    952  HZ3 TRP A  79      55.178   1.386  34.484  1.00  0.00           H  
ATOM    953  HH2 TRP A  79      56.191  -0.087  36.069  1.00  0.00           H  
ATOM    954  N   ASP A  80      53.772   8.710  36.519  1.00  0.00           N  
ATOM    955  CA  ASP A  80      53.180   9.790  35.736  1.00  0.00           C  
ATOM    956  C   ASP A  80      54.141  10.115  34.597  1.00  0.00           C  
ATOM    957  O   ASP A  80      53.728  10.312  33.455  1.00  0.00           O  
ATOM    958  CB  ASP A  80      52.956  11.032  36.604  1.00  0.00           C  
ATOM    959  CG  ASP A  80      51.750  10.889  37.515  1.00  0.00           C  
ATOM    960  OD1 ASP A  80      50.607  10.913  37.001  1.00  0.00           O  
ATOM    961  OD2 ASP A  80      51.944  10.744  38.744  1.00  0.00           O  
ATOM    962  H   ASP A  80      53.965   8.841  37.491  1.00  0.00           H  
ATOM    963  HA  ASP A  80      52.306   9.486  35.357  1.00  0.00           H  
ATOM    964  HB2 ASP A  80      53.769  11.181  37.167  1.00  0.00           H  
ATOM    965  HB3 ASP A  80      52.815  11.821  36.006  1.00  0.00           H  
ATOM    966  N   ASP A  81      55.430  10.154  34.918  1.00  0.00           N  
ATOM    967  CA  ASP A  81      56.464  10.441  33.933  1.00  0.00           C  
ATOM    968  C   ASP A  81      56.595   9.339  32.890  1.00  0.00           C  
ATOM    969  O   ASP A  81      56.723   9.625  31.699  1.00  0.00           O  
ATOM    970  CB  ASP A  81      57.799  10.658  34.639  1.00  0.00           C  
ATOM    971  CG  ASP A  81      57.861  11.988  35.357  1.00  0.00           C  
ATOM    972  OD1 ASP A  81      58.618  12.103  36.342  1.00  0.00           O  
ATOM    973  OD2 ASP A  81      57.155  12.920  34.920  1.00  0.00           O  
ATOM    974  H   ASP A  81      55.699   9.981  35.866  1.00  0.00           H  
ATOM    975  HA  ASP A  81      56.219  11.288  33.462  1.00  0.00           H  
ATOM    976  HB2 ASP A  81      57.932   9.926  35.307  1.00  0.00           H  
ATOM    977  HB3 ASP A  81      58.531  10.626  33.959  1.00  0.00           H  
ATOM    978  N   MET A  82      56.564   8.084  33.334  1.00  0.00           N  
ATOM    979  CA  MET A  82      56.674   6.963  32.410  1.00  0.00           C  
ATOM    980  C   MET A  82      55.510   7.020  31.422  1.00  0.00           C  
ATOM    981  O   MET A  82      55.695   6.854  30.221  1.00  0.00           O  
ATOM    982  CB  MET A  82      56.647   5.642  33.171  1.00  0.00           C  
ATOM    983  CG  MET A  82      57.092   4.442  32.340  1.00  0.00           C  
ATOM    984  SD  MET A  82      58.789   4.621  31.707  1.00  0.00           S  
ATOM    985  CE  MET A  82      59.590   5.110  33.183  1.00  0.00           C  
ATOM    986  H   MET A  82      56.464   7.909  34.313  1.00  0.00           H  
ATOM    987  HA  MET A  82      57.535   7.035  31.907  1.00  0.00           H  
ATOM    988  HB2 MET A  82      55.712   5.478  33.485  1.00  0.00           H  
ATOM    989  HB3 MET A  82      57.255   5.721  33.961  1.00  0.00           H  
ATOM    990  HG2 MET A  82      56.469   4.341  31.564  1.00  0.00           H  
ATOM    991  HG3 MET A  82      57.048   3.623  32.911  1.00  0.00           H  
ATOM    992  HE1 MET A  82      59.482   4.395  33.874  1.00  0.00           H  
ATOM    993  HE2 MET A  82      60.563   5.254  33.002  1.00  0.00           H  
ATOM    994  HE3 MET A  82      59.183   5.960  33.517  1.00  0.00           H  
ATOM    995  N   GLU A  83      54.312   7.270  31.940  1.00  0.00           N  
ATOM    996  CA  GLU A  83      53.109   7.366  31.122  1.00  0.00           C  
ATOM    997  C   GLU A  83      53.303   8.421  30.023  1.00  0.00           C  
ATOM    998  O   GLU A  83      52.825   8.261  28.898  1.00  0.00           O  
ATOM    999  CB  GLU A  83      51.917   7.726  32.022  1.00  0.00           C  
ATOM   1000  CG  GLU A  83      50.568   7.739  31.338  1.00  0.00           C  
ATOM   1001  CD  GLU A  83      50.361   8.957  30.456  1.00  0.00           C  
ATOM   1002  OE1 GLU A  83      49.428   8.935  29.621  1.00  0.00           O  
ATOM   1003  OE2 GLU A  83      51.118   9.943  30.599  1.00  0.00           O  
ATOM   1004  H   GLU A  83      54.233   7.397  32.929  1.00  0.00           H  
ATOM   1005  HA  GLU A  83      52.936   6.479  30.694  1.00  0.00           H  
ATOM   1006  HB2 GLU A  83      52.080   8.637  32.400  1.00  0.00           H  
ATOM   1007  HB3 GLU A  83      51.879   7.059  32.766  1.00  0.00           H  
ATOM   1008  HG2 GLU A  83      50.490   6.919  30.772  1.00  0.00           H  
ATOM   1009  HG3 GLU A  83      49.855   7.729  32.039  1.00  0.00           H  
ATOM   1010  N   LYS A  84      54.021   9.493  30.357  1.00  0.00           N  
ATOM   1011  CA  LYS A  84      54.287  10.579  29.416  1.00  0.00           C  
ATOM   1012  C   LYS A  84      55.319  10.147  28.369  1.00  0.00           C  
ATOM   1013  O   LYS A  84      55.276  10.588  27.218  1.00  0.00           O  
ATOM   1014  CB  LYS A  84      54.792  11.812  30.172  1.00  0.00           C  
ATOM   1015  CG  LYS A  84      54.275  13.148  29.638  1.00  0.00           C  
ATOM   1016  CD  LYS A  84      54.745  13.450  28.208  1.00  0.00           C  
ATOM   1017  CE  LYS A  84      53.784  12.938  27.134  1.00  0.00           C  
ATOM   1018  NZ  LYS A  84      54.290  13.217  25.750  1.00  0.00           N  
ATOM   1019  H   LYS A  84      54.391   9.556  31.284  1.00  0.00           H  
ATOM   1020  HA  LYS A  84      53.435  10.815  28.949  1.00  0.00           H  
ATOM   1021  HB2 LYS A  84      55.791  11.822  30.120  1.00  0.00           H  
ATOM   1022  HB3 LYS A  84      54.509  11.728  31.127  1.00  0.00           H  
ATOM   1023  HG2 LYS A  84      54.599  13.878  30.240  1.00  0.00           H  
ATOM   1024  HG3 LYS A  84      53.275  13.128  29.647  1.00  0.00           H  
ATOM   1025  HD2 LYS A  84      55.636  13.018  28.069  1.00  0.00           H  
ATOM   1026  HD3 LYS A  84      54.836  14.441  28.106  1.00  0.00           H  
ATOM   1027  HE2 LYS A  84      52.899  13.388  27.251  1.00  0.00           H  
ATOM   1028  HE3 LYS A  84      53.673  11.950  27.244  1.00  0.00           H  
ATOM   1029  HZ1 LYS A  84      55.173  12.766  25.621  1.00  0.00           H  
ATOM   1030  HZ2 LYS A  84      53.636  12.868  25.079  1.00  0.00           H  
ATOM   1031  HZ3 LYS A  84      54.399  14.203  25.627  1.00  0.00           H  
ATOM   1032  N   ILE A  85      56.256   9.293  28.779  1.00  0.00           N  
ATOM   1033  CA  ILE A  85      57.265   8.786  27.858  1.00  0.00           C  
ATOM   1034  C   ILE A  85      56.573   7.873  26.850  1.00  0.00           C  
ATOM   1035  O   ILE A  85      56.878   7.908  25.658  1.00  0.00           O  
ATOM   1036  CB  ILE A  85      58.352   7.985  28.604  1.00  0.00           C  
ATOM   1037  CG1 ILE A  85      59.251   8.950  29.376  1.00  0.00           C  
ATOM   1038  CG2 ILE A  85      59.158   7.143  27.623  1.00  0.00           C  
ATOM   1039  CD1 ILE A  85      60.290   8.261  30.210  1.00  0.00           C  
ATOM   1040  H   ILE A  85      56.267   8.995  29.734  1.00  0.00           H  
ATOM   1041  HA  ILE A  85      57.689   9.552  27.376  1.00  0.00           H  
ATOM   1042  HB  ILE A  85      57.906   7.373  29.257  1.00  0.00           H  
ATOM   1043 HG12 ILE A  85      58.677   9.504  29.979  1.00  0.00           H  
ATOM   1044 HG13 ILE A  85      59.715   9.544  28.719  1.00  0.00           H  
ATOM   1045 HG21 ILE A  85      59.858   6.630  28.120  1.00  0.00           H  
ATOM   1046 HG22 ILE A  85      58.549   6.505  27.152  1.00  0.00           H  
ATOM   1047 HG23 ILE A  85      59.597   7.741  26.952  1.00  0.00           H  
ATOM   1048 HD11 ILE A  85      60.879   7.710  29.620  1.00  0.00           H  
ATOM   1049 HD12 ILE A  85      60.842   8.945  30.687  1.00  0.00           H  
ATOM   1050 HD13 ILE A  85      59.841   7.669  30.879  1.00  0.00           H  
ATOM   1051  N   TRP A  86      55.632   7.067  27.330  1.00  0.00           N  
ATOM   1052  CA  TRP A  86      54.914   6.167  26.447  1.00  0.00           C  
ATOM   1053  C   TRP A  86      53.961   6.930  25.534  1.00  0.00           C  
ATOM   1054  O   TRP A  86      53.796   6.560  24.369  1.00  0.00           O  
ATOM   1055  CB  TRP A  86      54.163   5.103  27.252  1.00  0.00           C  
ATOM   1056  CG  TRP A  86      55.087   4.103  27.881  1.00  0.00           C  
ATOM   1057  CD1 TRP A  86      56.264   3.646  27.365  1.00  0.00           C  
ATOM   1058  CD2 TRP A  86      54.898   3.411  29.123  1.00  0.00           C  
ATOM   1059  NE1 TRP A  86      56.821   2.714  28.208  1.00  0.00           N  
ATOM   1060  CE2 TRP A  86      56.003   2.551  29.293  1.00  0.00           C  
ATOM   1061  CE3 TRP A  86      53.900   3.434  30.108  1.00  0.00           C  
ATOM   1062  CZ2 TRP A  86      56.141   1.717  30.408  1.00  0.00           C  
ATOM   1063  CZ3 TRP A  86      54.036   2.606  31.216  1.00  0.00           C  
ATOM   1064  CH2 TRP A  86      55.149   1.757  31.356  1.00  0.00           C  
ATOM   1065  H   TRP A  86      55.417   7.081  28.307  1.00  0.00           H  
ATOM   1066  HA  TRP A  86      55.585   5.700  25.871  1.00  0.00           H  
ATOM   1067  HB2 TRP A  86      53.536   4.620  26.640  1.00  0.00           H  
ATOM   1068  HB3 TRP A  86      53.641   5.556  27.974  1.00  0.00           H  
ATOM   1069  HD1 TRP A  86      56.664   3.946  26.499  1.00  0.00           H  
ATOM   1070  HE1 TRP A  86      57.684   2.233  28.054  1.00  0.00           H  
ATOM   1071  HE3 TRP A  86      53.106   4.035  30.015  1.00  0.00           H  
ATOM   1072  HZ2 TRP A  86      56.933   1.114  30.510  1.00  0.00           H  
ATOM   1073  HZ3 TRP A  86      53.331   2.614  31.925  1.00  0.00           H  
ATOM   1074  HH2 TRP A  86      55.219   1.170  32.163  1.00  0.00           H  
ATOM   1075  N   HIS A  87      53.344   7.995  26.046  1.00  0.00           N  
ATOM   1076  CA  HIS A  87      52.430   8.799  25.229  1.00  0.00           C  
ATOM   1077  C   HIS A  87      53.245   9.421  24.099  1.00  0.00           C  
ATOM   1078  O   HIS A  87      52.802   9.488  22.951  1.00  0.00           O  
ATOM   1079  CB  HIS A  87      51.787   9.919  26.059  1.00  0.00           C  
ATOM   1080  CG  HIS A  87      50.855  10.798  25.277  1.00  0.00           C  
ATOM   1081  ND1 HIS A  87      49.488  10.806  25.479  1.00  0.00           N  
ATOM   1082  CD2 HIS A  87      51.088  11.677  24.272  1.00  0.00           C  
ATOM   1083  CE1 HIS A  87      48.923  11.648  24.633  1.00  0.00           C  
ATOM   1084  NE2 HIS A  87      49.871  12.190  23.890  1.00  0.00           N  
ATOM   1085  H   HIS A  87      53.507   8.249  26.999  1.00  0.00           H  
ATOM   1086  HA  HIS A  87      51.717   8.212  24.846  1.00  0.00           H  
ATOM   1087  HB2 HIS A  87      52.516  10.490  26.436  1.00  0.00           H  
ATOM   1088  HB3 HIS A  87      51.272   9.500  26.807  1.00  0.00           H  
ATOM   1089  HD1 HIS A  87      49.002  10.259  26.160  1.00  0.00           H  
ATOM   1090  HD2 HIS A  87      51.979  11.909  23.881  1.00  0.00           H  
ATOM   1091  HE1 HIS A  87      47.944  11.842  24.566  1.00  0.00           H  
ATOM   1092  HE2 HIS A  87      49.727  12.865  23.166  1.00  0.00           H  
ATOM   1093  N   HIS A  88      54.445   9.868  24.447  1.00  0.00           N  
ATOM   1094  CA  HIS A  88      55.363  10.498  23.504  1.00  0.00           C  
ATOM   1095  C   HIS A  88      55.884   9.493  22.479  1.00  0.00           C  
ATOM   1096  O   HIS A  88      56.124   9.840  21.320  1.00  0.00           O  
ATOM   1097  CB  HIS A  88      56.539  11.107  24.270  1.00  0.00           C  
ATOM   1098  CG  HIS A  88      57.593  11.695  23.390  1.00  0.00           C  
ATOM   1099  ND1 HIS A  88      57.492  12.961  22.854  1.00  0.00           N  
ATOM   1100  CD2 HIS A  88      58.751  11.174  22.917  1.00  0.00           C  
ATOM   1101  CE1 HIS A  88      58.543  13.196  22.089  1.00  0.00           C  
ATOM   1102  NE2 HIS A  88      59.321  12.127  22.110  1.00  0.00           N  
ATOM   1103  H   HIS A  88      54.733   9.768  25.399  1.00  0.00           H  
ATOM   1104  HA  HIS A  88      54.879  11.229  23.022  1.00  0.00           H  
ATOM   1105  HB2 HIS A  88      56.958  10.390  24.827  1.00  0.00           H  
ATOM   1106  HB3 HIS A  88      56.187  11.829  24.866  1.00  0.00           H  
ATOM   1107  HD1 HIS A  88      56.741  13.601  23.018  1.00  0.00           H  
ATOM   1108  HD2 HIS A  88      59.121  10.267  23.118  1.00  0.00           H  
ATOM   1109  HE1 HIS A  88      58.720  14.039  21.581  1.00  0.00           H  
ATOM   1110  HE2 HIS A  88      60.186  12.029  21.617  1.00  0.00           H  
ATOM   1111  N   THR A  89      56.071   8.250  22.921  1.00  0.00           N  
ATOM   1112  CA  THR A  89      56.563   7.186  22.056  1.00  0.00           C  
ATOM   1113  C   THR A  89      55.515   6.827  21.006  1.00  0.00           C  
ATOM   1114  O   THR A  89      55.839   6.611  19.838  1.00  0.00           O  
ATOM   1115  CB  THR A  89      56.888   5.901  22.867  1.00  0.00           C  
ATOM   1116  OG1 THR A  89      57.978   6.146  23.764  1.00  0.00           O  
ATOM   1117  CG2 THR A  89      57.255   4.763  21.941  1.00  0.00           C  
ATOM   1118  H   THR A  89      55.867   8.041  23.877  1.00  0.00           H  
ATOM   1119  HA  THR A  89      57.393   7.499  21.594  1.00  0.00           H  
ATOM   1120  HB  THR A  89      56.082   5.640  23.399  1.00  0.00           H  
ATOM   1121  HG1 THR A  89      58.178   5.313  24.280  1.00  0.00           H  
ATOM   1122 HG21 THR A  89      58.058   5.017  21.403  1.00  0.00           H  
ATOM   1123 HG22 THR A  89      57.460   3.947  22.481  1.00  0.00           H  
ATOM   1124 HG23 THR A  89      56.489   4.573  21.327  1.00  0.00           H  
ATOM   1125  N   PHE A  90      54.255   6.765  21.431  1.00  0.00           N  
ATOM   1126  CA  PHE A  90      53.157   6.402  20.542  1.00  0.00           C  
ATOM   1127  C   PHE A  90      52.723   7.473  19.557  1.00  0.00           C  
ATOM   1128  O   PHE A  90      52.697   7.243  18.346  1.00  0.00           O  
ATOM   1129  CB  PHE A  90      51.918   5.990  21.348  1.00  0.00           C  
ATOM   1130  CG  PHE A  90      52.092   4.735  22.145  1.00  0.00           C  
ATOM   1131  CD1 PHE A  90      52.646   3.596  21.566  1.00  0.00           C  
ATOM   1132  CD2 PHE A  90      51.690   4.685  23.475  1.00  0.00           C  
ATOM   1133  CE1 PHE A  90      52.802   2.422  22.306  1.00  0.00           C  
ATOM   1134  CE2 PHE A  90      51.840   3.519  24.224  1.00  0.00           C  
ATOM   1135  CZ  PHE A  90      52.397   2.385  23.640  1.00  0.00           C  
ATOM   1136  H   PHE A  90      54.055   6.974  22.388  1.00  0.00           H  
ATOM   1137  HA  PHE A  90      53.450   5.606  20.012  1.00  0.00           H  
ATOM   1138  HB2 PHE A  90      51.160   5.853  20.710  1.00  0.00           H  
ATOM   1139  HB3 PHE A  90      51.693   6.733  21.978  1.00  0.00           H  
ATOM   1140  HD1 PHE A  90      52.935   3.619  20.609  1.00  0.00           H  
ATOM   1141  HD2 PHE A  90      51.288   5.496  23.900  1.00  0.00           H  
ATOM   1142  HE1 PHE A  90      53.203   1.611  21.881  1.00  0.00           H  
ATOM   1143  HE2 PHE A  90      51.548   3.497  25.180  1.00  0.00           H  
ATOM   1144  HZ  PHE A  90      52.506   1.547  24.175  1.00  0.00           H  
ATOM   1145  N   TYR A  91      52.378   8.640  20.084  1.00  0.00           N  
ATOM   1146  CA  TYR A  91      51.873   9.729  19.265  1.00  0.00           C  
ATOM   1147  C   TYR A  91      52.899  10.633  18.606  1.00  0.00           C  
ATOM   1148  O   TYR A  91      52.692  11.090  17.479  1.00  0.00           O  
ATOM   1149  CB  TYR A  91      50.896  10.561  20.103  1.00  0.00           C  
ATOM   1150  CG  TYR A  91      49.738   9.739  20.645  1.00  0.00           C  
ATOM   1151  CD1 TYR A  91      48.752   9.227  19.792  1.00  0.00           C  
ATOM   1152  CD2 TYR A  91      49.647   9.443  22.006  1.00  0.00           C  
ATOM   1153  CE1 TYR A  91      47.708   8.442  20.285  1.00  0.00           C  
ATOM   1154  CE2 TYR A  91      48.606   8.659  22.507  1.00  0.00           C  
ATOM   1155  CZ  TYR A  91      47.642   8.165  21.642  1.00  0.00           C  
ATOM   1156  OH  TYR A  91      46.614   7.400  22.145  1.00  0.00           O  
ATOM   1157  H   TYR A  91      52.468   8.774  21.071  1.00  0.00           H  
ATOM   1158  HA  TYR A  91      51.340   9.313  18.529  1.00  0.00           H  
ATOM   1159  HB2 TYR A  91      50.528  11.294  19.531  1.00  0.00           H  
ATOM   1160  HB3 TYR A  91      51.394  10.958  20.874  1.00  0.00           H  
ATOM   1161  HD1 TYR A  91      48.797   9.427  18.813  1.00  0.00           H  
ATOM   1162  HD2 TYR A  91      50.340   9.799  22.633  1.00  0.00           H  
ATOM   1163  HE1 TYR A  91      47.012   8.082  19.663  1.00  0.00           H  
ATOM   1164  HE2 TYR A  91      48.556   8.455  23.485  1.00  0.00           H  
ATOM   1165  HH  TYR A  91      46.570   7.203  23.124  1.00  0.00           H  
ATOM   1166  N   ASN A  92      54.005  10.881  19.294  1.00  0.00           N  
ATOM   1167  CA  ASN A  92      55.045  11.751  18.759  1.00  0.00           C  
ATOM   1168  C   ASN A  92      56.131  11.033  17.967  1.00  0.00           C  
ATOM   1169  O   ASN A  92      56.453  11.442  16.853  1.00  0.00           O  
ATOM   1170  CB  ASN A  92      55.670  12.550  19.898  1.00  0.00           C  
ATOM   1171  CG  ASN A  92      54.677  13.494  20.549  1.00  0.00           C  
ATOM   1172  OD1 ASN A  92      54.423  14.592  20.043  1.00  0.00           O  
ATOM   1173  ND2 ASN A  92      54.091  13.062  21.666  1.00  0.00           N  
ATOM   1174  H   ASN A  92      54.128  10.464  20.195  1.00  0.00           H  
ATOM   1175  HA  ASN A  92      54.604  12.402  18.142  1.00  0.00           H  
ATOM   1176  HB2 ASN A  92      56.433  13.085  19.535  1.00  0.00           H  
ATOM   1177  HB3 ASN A  92      56.009  11.913  20.590  1.00  0.00           H  
ATOM   1178 HD21 ASN A  92      54.315  12.158  22.031  1.00  0.00           H  
ATOM   1179 HD22 ASN A  92      53.427  13.642  22.139  1.00  0.00           H  
ATOM   1180  N   GLU A  93      56.692   9.968  18.531  1.00  0.00           N  
ATOM   1181  CA  GLU A  93      57.744   9.219  17.855  1.00  0.00           C  
ATOM   1182  C   GLU A  93      57.236   8.272  16.770  1.00  0.00           C  
ATOM   1183  O   GLU A  93      57.486   8.491  15.585  1.00  0.00           O  
ATOM   1184  CB  GLU A  93      58.556   8.420  18.870  1.00  0.00           C  
ATOM   1185  CG  GLU A  93      59.326   9.265  19.868  1.00  0.00           C  
ATOM   1186  CD  GLU A  93      60.437  10.067  19.226  1.00  0.00           C  
ATOM   1187  OE1 GLU A  93      60.734   9.829  18.033  1.00  0.00           O  
ATOM   1188  OE2 GLU A  93      61.020  10.928  19.919  1.00  0.00           O  
ATOM   1189  H   GLU A  93      56.386   9.675  19.437  1.00  0.00           H  
ATOM   1190  HA  GLU A  93      58.359   9.878  17.422  1.00  0.00           H  
ATOM   1191  HB2 GLU A  93      59.211   7.854  18.369  1.00  0.00           H  
ATOM   1192  HB3 GLU A  93      57.927   7.832  19.379  1.00  0.00           H  
ATOM   1193  HG2 GLU A  93      58.689   9.898  20.309  1.00  0.00           H  
ATOM   1194  HG3 GLU A  93      59.726   8.660  20.557  1.00  0.00           H  
ATOM   1195  N   LEU A  94      56.527   7.220  17.177  1.00  0.00           N  
ATOM   1196  CA  LEU A  94      56.012   6.222  16.238  1.00  0.00           C  
ATOM   1197  C   LEU A  94      54.765   6.647  15.460  1.00  0.00           C  
ATOM   1198  O   LEU A  94      54.481   6.118  14.382  1.00  0.00           O  
ATOM   1199  CB  LEU A  94      55.726   4.908  16.980  1.00  0.00           C  
ATOM   1200  CG  LEU A  94      56.941   4.158  17.537  1.00  0.00           C  
ATOM   1201  CD1 LEU A  94      56.469   2.937  18.312  1.00  0.00           C  
ATOM   1202  CD2 LEU A  94      57.866   3.757  16.397  1.00  0.00           C  
ATOM   1203  H   LEU A  94      56.341   7.109  18.153  1.00  0.00           H  
ATOM   1204  HA  LEU A  94      56.734   6.038  15.570  1.00  0.00           H  
ATOM   1205  HB2 LEU A  94      55.257   4.296  16.344  1.00  0.00           H  
ATOM   1206  HB3 LEU A  94      55.121   5.118  17.748  1.00  0.00           H  
ATOM   1207  HG  LEU A  94      57.438   4.764  18.159  1.00  0.00           H  
ATOM   1208 HD11 LEU A  94      57.261   2.447  18.676  1.00  0.00           H  
ATOM   1209 HD12 LEU A  94      55.881   3.228  19.067  1.00  0.00           H  
ATOM   1210 HD13 LEU A  94      55.955   2.334  17.703  1.00  0.00           H  
ATOM   1211 HD21 LEU A  94      58.176   4.577  15.915  1.00  0.00           H  
ATOM   1212 HD22 LEU A  94      58.657   3.268  16.766  1.00  0.00           H  
ATOM   1213 HD23 LEU A  94      57.373   3.163  15.761  1.00  0.00           H  
ATOM   1214  N   ARG A  95      54.022   7.599  16.015  1.00  0.00           N  
ATOM   1215  CA  ARG A  95      52.806   8.094  15.382  1.00  0.00           C  
ATOM   1216  C   ARG A  95      51.827   6.966  15.057  1.00  0.00           C  
ATOM   1217  O   ARG A  95      51.508   6.709  13.892  1.00  0.00           O  
ATOM   1218  CB  ARG A  95      53.157   8.887  14.122  1.00  0.00           C  
ATOM   1219  CG  ARG A  95      54.033  10.101  14.416  1.00  0.00           C  
ATOM   1220  CD  ARG A  95      53.787  11.213  13.424  1.00  0.00           C  
ATOM   1221  NE  ARG A  95      52.383  11.617  13.431  1.00  0.00           N  
ATOM   1222  CZ  ARG A  95      51.832  12.422  12.528  1.00  0.00           C  
ATOM   1223  NH1 ARG A  95      52.569  12.915  11.540  1.00  0.00           N  
ATOM   1224  NH2 ARG A  95      50.538  12.710  12.602  1.00  0.00           N  
ATOM   1225  H   ARG A  95      54.305   7.987  16.892  1.00  0.00           H  
ATOM   1226  HA  ARG A  95      52.357   8.717  16.023  1.00  0.00           H  
ATOM   1227  HB2 ARG A  95      52.309   9.200  13.694  1.00  0.00           H  
ATOM   1228  HB3 ARG A  95      53.646   8.285  13.491  1.00  0.00           H  
ATOM   1229  HG2 ARG A  95      54.994   9.828  14.367  1.00  0.00           H  
ATOM   1230  HG3 ARG A  95      53.828  10.435  15.336  1.00  0.00           H  
ATOM   1231  HD2 ARG A  95      54.031  10.895  12.508  1.00  0.00           H  
ATOM   1232  HD3 ARG A  95      54.355  11.999  13.666  1.00  0.00           H  
ATOM   1233  HE  ARG A  95      51.799  11.265  14.162  1.00  0.00           H  
ATOM   1234 HH11 ARG A  95      52.154  13.521  10.861  1.00  0.00           H  
ATOM   1235 HH12 ARG A  95      53.539  12.681  11.475  1.00  0.00           H  
ATOM   1236 HH21 ARG A  95      49.980  12.322  13.336  1.00  0.00           H  
ATOM   1237 HH22 ARG A  95      50.121  13.315  11.924  1.00  0.00           H  
ATOM   1238  N   VAL A  96      51.362   6.297  16.110  1.00  0.00           N  
ATOM   1239  CA  VAL A  96      50.410   5.199  15.992  1.00  0.00           C  
ATOM   1240  C   VAL A  96      49.390   5.253  17.121  1.00  0.00           C  
ATOM   1241  O   VAL A  96      49.600   5.917  18.136  1.00  0.00           O  
ATOM   1242  CB  VAL A  96      51.111   3.826  16.065  1.00  0.00           C  
ATOM   1243  CG1 VAL A  96      51.889   3.561  14.788  1.00  0.00           C  
ATOM   1244  CG2 VAL A  96      52.043   3.793  17.264  1.00  0.00           C  
ATOM   1245  H   VAL A  96      51.679   6.559  17.021  1.00  0.00           H  
ATOM   1246  HA  VAL A  96      49.932   5.275  15.117  1.00  0.00           H  
ATOM   1247  HB  VAL A  96      50.417   3.114  16.175  1.00  0.00           H  
ATOM   1248 HG11 VAL A  96      52.337   2.669  14.850  1.00  0.00           H  
ATOM   1249 HG12 VAL A  96      51.262   3.566  14.009  1.00  0.00           H  
ATOM   1250 HG13 VAL A  96      52.580   4.273  14.665  1.00  0.00           H  
ATOM   1251 HG21 VAL A  96      51.515   3.942  18.100  1.00  0.00           H  
ATOM   1252 HG22 VAL A  96      52.496   2.903  17.310  1.00  0.00           H  
ATOM   1253 HG23 VAL A  96      52.731   4.513  17.171  1.00  0.00           H  
ATOM   1254  N   ALA A  97      48.276   4.562  16.933  1.00  0.00           N  
ATOM   1255  CA  ALA A  97      47.244   4.508  17.957  1.00  0.00           C  
ATOM   1256  C   ALA A  97      47.517   3.217  18.733  1.00  0.00           C  
ATOM   1257  O   ALA A  97      47.447   2.121  18.176  1.00  0.00           O  
ATOM   1258  CB  ALA A  97      45.860   4.470  17.312  1.00  0.00           C  
ATOM   1259  H   ALA A  97      48.142   4.069  16.073  1.00  0.00           H  
ATOM   1260  HA  ALA A  97      47.320   5.298  18.565  1.00  0.00           H  
ATOM   1261  HB1 ALA A  97      45.786   3.660  16.730  1.00  0.00           H  
ATOM   1262  HB2 ALA A  97      45.161   4.433  18.026  1.00  0.00           H  
ATOM   1263  HB3 ALA A  97      45.728   5.292  16.758  1.00  0.00           H  
ATOM   1264  N   PRO A  98      47.843   3.332  20.025  1.00  0.00           N  
ATOM   1265  CA  PRO A  98      48.126   2.134  20.818  1.00  0.00           C  
ATOM   1266  C   PRO A  98      47.004   1.109  20.895  1.00  0.00           C  
ATOM   1267  O   PRO A  98      47.262  -0.075  21.109  1.00  0.00           O  
ATOM   1268  CB  PRO A  98      48.515   2.704  22.185  1.00  0.00           C  
ATOM   1269  CG  PRO A  98      47.768   3.995  22.246  1.00  0.00           C  
ATOM   1270  CD  PRO A  98      47.937   4.547  20.853  1.00  0.00           C  
ATOM   1271  HA  PRO A  98      48.930   1.686  20.428  1.00  0.00           H  
ATOM   1272  HB2 PRO A  98      48.231   2.091  22.922  1.00  0.00           H  
ATOM   1273  HB3 PRO A  98      49.501   2.858  22.241  1.00  0.00           H  
ATOM   1274  HG2 PRO A  98      46.803   3.843  22.458  1.00  0.00           H  
ATOM   1275  HG3 PRO A  98      48.166   4.609  22.927  1.00  0.00           H  
ATOM   1276  HD2 PRO A  98      48.826   4.992  20.744  1.00  0.00           H  
ATOM   1277  HD3 PRO A  98      47.210   5.196  20.629  1.00  0.00           H  
ATOM   1278  N   GLU A  99      45.763   1.544  20.717  1.00  0.00           N  
ATOM   1279  CA  GLU A  99      44.645   0.610  20.782  1.00  0.00           C  
ATOM   1280  C   GLU A  99      44.542  -0.248  19.523  1.00  0.00           C  
ATOM   1281  O   GLU A  99      43.676  -1.118  19.426  1.00  0.00           O  
ATOM   1282  CB  GLU A  99      43.324   1.354  21.016  1.00  0.00           C  
ATOM   1283  CG  GLU A  99      43.020   2.456  20.021  1.00  0.00           C  
ATOM   1284  CD  GLU A  99      43.379   3.825  20.556  1.00  0.00           C  
ATOM   1285  OE1 GLU A  99      44.580   4.069  20.824  1.00  0.00           O  
ATOM   1286  OE2 GLU A  99      42.454   4.655  20.714  1.00  0.00           O  
ATOM   1287  H   GLU A  99      45.594   2.513  20.538  1.00  0.00           H  
ATOM   1288  HA  GLU A  99      44.797   0.000  21.560  1.00  0.00           H  
ATOM   1289  HB2 GLU A  99      43.356   1.761  21.929  1.00  0.00           H  
ATOM   1290  HB3 GLU A  99      42.581   0.686  20.975  1.00  0.00           H  
ATOM   1291  HG2 GLU A  99      43.544   2.289  19.186  1.00  0.00           H  
ATOM   1292  HG3 GLU A  99      42.043   2.439  19.810  1.00  0.00           H  
ATOM   1293  N   GLU A 100      45.432  -0.005  18.565  1.00  0.00           N  
ATOM   1294  CA  GLU A 100      45.436  -0.761  17.317  1.00  0.00           C  
ATOM   1295  C   GLU A 100      46.703  -1.583  17.204  1.00  0.00           C  
ATOM   1296  O   GLU A 100      47.051  -2.049  16.118  1.00  0.00           O  
ATOM   1297  CB  GLU A 100      45.342   0.186  16.116  1.00  0.00           C  
ATOM   1298  CG  GLU A 100      44.036   0.961  16.049  1.00  0.00           C  
ATOM   1299  CD  GLU A 100      44.086   2.123  15.078  1.00  0.00           C  
ATOM   1300  OE1 GLU A 100      43.058   2.826  14.944  1.00  0.00           O  
ATOM   1301  OE2 GLU A 100      45.152   2.335  14.457  1.00  0.00           O  
ATOM   1302  H   GLU A 100      46.114   0.713  18.703  1.00  0.00           H  
ATOM   1303  HA  GLU A 100      44.648  -1.376  17.308  1.00  0.00           H  
ATOM   1304  HB2 GLU A 100      45.431  -0.355  15.280  1.00  0.00           H  
ATOM   1305  HB3 GLU A 100      46.095   0.841  16.171  1.00  0.00           H  
ATOM   1306  HG2 GLU A 100      43.309   0.337  15.762  1.00  0.00           H  
ATOM   1307  HG3 GLU A 100      43.829   1.316  16.961  1.00  0.00           H  
ATOM   1308  N   HIS A 101      47.385  -1.777  18.328  1.00  0.00           N  
ATOM   1309  CA  HIS A 101      48.635  -2.523  18.327  1.00  0.00           C  
ATOM   1310  C   HIS A 101      48.957  -3.264  19.618  1.00  0.00           C  
ATOM   1311  O   HIS A 101      48.809  -2.718  20.713  1.00  0.00           O  
ATOM   1312  CB  HIS A 101      49.809  -1.573  18.065  1.00  0.00           C  
ATOM   1313  CG  HIS A 101      49.758  -0.871  16.746  1.00  0.00           C  
ATOM   1314  ND1 HIS A 101      50.087  -1.489  15.561  1.00  0.00           N  
ATOM   1315  CD2 HIS A 101      49.438   0.404  16.430  1.00  0.00           C  
ATOM   1316  CE1 HIS A 101      49.976  -0.623  14.571  1.00  0.00           C  
ATOM   1317  NE2 HIS A 101      49.583   0.534  15.071  1.00  0.00           N  
ATOM   1318  H   HIS A 101      47.034  -1.405  19.187  1.00  0.00           H  
ATOM   1319  HA  HIS A 101      48.601  -3.191  17.583  1.00  0.00           H  
ATOM   1320  HB2 HIS A 101      50.655  -2.105  18.103  1.00  0.00           H  
ATOM   1321  HB3 HIS A 101      49.817  -0.881  18.787  1.00  0.00           H  
ATOM   1322  HD1 HIS A 101      50.366  -2.444  15.465  1.00  0.00           H  
ATOM   1323  HD2 HIS A 101      49.150   1.119  17.067  1.00  0.00           H  
ATOM   1324  HE1 HIS A 101      50.159  -0.811  13.606  1.00  0.00           H  
ATOM   1325  HE2 HIS A 101      49.418   1.369  14.546  1.00  0.00           H  
ATOM   1326  N   PRO A 102      49.391  -4.530  19.509  1.00  0.00           N  
ATOM   1327  CA  PRO A 102      49.732  -5.250  20.738  1.00  0.00           C  
ATOM   1328  C   PRO A 102      51.084  -4.636  21.129  1.00  0.00           C  
ATOM   1329  O   PRO A 102      51.910  -4.361  20.255  1.00  0.00           O  
ATOM   1330  CB  PRO A 102      49.873  -6.700  20.267  1.00  0.00           C  
ATOM   1331  CG  PRO A 102      48.984  -6.761  19.052  1.00  0.00           C  
ATOM   1332  CD  PRO A 102      49.287  -5.456  18.366  1.00  0.00           C  
ATOM   1333  HA  PRO A 102      49.040  -5.143  21.452  1.00  0.00           H  
ATOM   1334  HB2 PRO A 102      50.821  -6.908  20.027  1.00  0.00           H  
ATOM   1335  HB3 PRO A 102      49.560  -7.337  20.972  1.00  0.00           H  
ATOM   1336  HG2 PRO A 102      49.219  -7.539  18.470  1.00  0.00           H  
ATOM   1337  HG3 PRO A 102      48.020  -6.818  19.311  1.00  0.00           H  
ATOM   1338  HD2 PRO A 102      48.547  -5.190  17.748  1.00  0.00           H  
ATOM   1339  HD3 PRO A 102      50.146  -5.503  17.857  1.00  0.00           H  
ATOM   1340  N   VAL A 103      51.312  -4.401  22.414  1.00  0.00           N  
ATOM   1341  CA  VAL A 103      52.576  -3.800  22.836  1.00  0.00           C  
ATOM   1342  C   VAL A 103      53.446  -4.695  23.723  1.00  0.00           C  
ATOM   1343  O   VAL A 103      52.979  -5.262  24.713  1.00  0.00           O  
ATOM   1344  CB  VAL A 103      52.334  -2.463  23.581  1.00  0.00           C  
ATOM   1345  CG1 VAL A 103      53.653  -1.896  24.078  1.00  0.00           C  
ATOM   1346  CG2 VAL A 103      51.663  -1.465  22.655  1.00  0.00           C  
ATOM   1347  H   VAL A 103      50.618  -4.635  23.095  1.00  0.00           H  
ATOM   1348  HA  VAL A 103      53.138  -3.579  21.953  1.00  0.00           H  
ATOM   1349  HB  VAL A 103      51.695  -2.643  24.420  1.00  0.00           H  
ATOM   1350 HG11 VAL A 103      53.474  -0.974  24.590  1.00  0.00           H  
ATOM   1351 HG12 VAL A 103      54.111  -2.593  24.748  1.00  0.00           H  
ATOM   1352 HG13 VAL A 103      54.302  -1.722  23.246  1.00  0.00           H  
ATOM   1353 HG21 VAL A 103      51.500  -0.546  23.179  1.00  0.00           H  
ATOM   1354 HG22 VAL A 103      52.291  -1.286  21.808  1.00  0.00           H  
ATOM   1355 HG23 VAL A 103      50.724  -1.859  22.326  1.00  0.00           H  
ATOM   1356  N   LEU A 104      54.715  -4.828  23.348  1.00  0.00           N  
ATOM   1357  CA  LEU A 104      55.666  -5.613  24.125  1.00  0.00           C  
ATOM   1358  C   LEU A 104      56.608  -4.625  24.797  1.00  0.00           C  
ATOM   1359  O   LEU A 104      57.335  -3.880  24.129  1.00  0.00           O  
ATOM   1360  CB  LEU A 104      56.478  -6.553  23.238  1.00  0.00           C  
ATOM   1361  CG  LEU A 104      57.626  -7.234  23.988  1.00  0.00           C  
ATOM   1362  CD1 LEU A 104      57.055  -8.047  25.143  1.00  0.00           C  
ATOM   1363  CD2 LEU A 104      58.420  -8.127  23.049  1.00  0.00           C  
ATOM   1364  H   LEU A 104      55.025  -4.377  22.511  1.00  0.00           H  
ATOM   1365  HA  LEU A 104      55.145  -6.179  24.869  1.00  0.00           H  
ATOM   1366  HB2 LEU A 104      56.887  -5.988  22.426  1.00  0.00           H  
ATOM   1367  HB3 LEU A 104      55.825  -7.309  22.853  1.00  0.00           H  
ATOM   1368  HG  LEU A 104      58.276  -6.481  24.383  1.00  0.00           H  
ATOM   1369 HD11 LEU A 104      57.853  -8.526  25.671  1.00  0.00           H  
ATOM   1370 HD12 LEU A 104      56.526  -7.398  25.809  1.00  0.00           H  
ATOM   1371 HD13 LEU A 104      56.385  -8.789  24.760  1.00  0.00           H  
ATOM   1372 HD21 LEU A 104      59.217  -8.594  23.589  1.00  0.00           H  
ATOM   1373 HD22 LEU A 104      57.776  -8.879  22.642  1.00  0.00           H  
ATOM   1374 HD23 LEU A 104      58.826  -7.537  22.254  1.00  0.00           H  
ATOM   1375  N   LEU A 105      56.582  -4.612  26.120  1.00  0.00           N  
ATOM   1376  CA  LEU A 105      57.424  -3.712  26.882  1.00  0.00           C  
ATOM   1377  C   LEU A 105      58.577  -4.513  27.468  1.00  0.00           C  
ATOM   1378  O   LEU A 105      58.458  -5.723  27.683  1.00  0.00           O  
ATOM   1379  CB  LEU A 105      56.602  -3.065  27.999  1.00  0.00           C  
ATOM   1380  CG  LEU A 105      55.340  -2.314  27.549  1.00  0.00           C  
ATOM   1381  CD1 LEU A 105      54.404  -2.099  28.722  1.00  0.00           C  
ATOM   1382  CD2 LEU A 105      55.737  -0.989  26.925  1.00  0.00           C  
ATOM   1383  H   LEU A 105      55.969  -5.236  26.604  1.00  0.00           H  
ATOM   1384  HA  LEU A 105      57.810  -2.951  26.236  1.00  0.00           H  
ATOM   1385  HB2 LEU A 105      57.233  -2.369  28.511  1.00  0.00           H  
ATOM   1386  HB3 LEU A 105      56.301  -3.838  28.675  1.00  0.00           H  
ATOM   1387  HG  LEU A 105      54.836  -2.903  26.811  1.00  0.00           H  
ATOM   1388 HD11 LEU A 105      53.532  -1.575  28.391  1.00  0.00           H  
ATOM   1389 HD12 LEU A 105      54.118  -3.047  29.129  1.00  0.00           H  
ATOM   1390 HD13 LEU A 105      54.901  -1.523  29.474  1.00  0.00           H  
ATOM   1391 HD21 LEU A 105      54.858  -0.465  26.611  1.00  0.00           H  
ATOM   1392 HD22 LEU A 105      56.266  -0.400  27.645  1.00  0.00           H  
ATOM   1393 HD23 LEU A 105      56.367  -1.168  26.079  1.00  0.00           H  
ATOM   1394  N   THR A 106      59.702  -3.853  27.707  1.00  0.00           N  
ATOM   1395  CA  THR A 106      60.836  -4.547  28.289  1.00  0.00           C  
ATOM   1396  C   THR A 106      60.983  -4.024  29.702  1.00  0.00           C  
ATOM   1397  O   THR A 106      60.516  -2.932  30.019  1.00  0.00           O  
ATOM   1398  CB  THR A 106      62.158  -4.270  27.539  1.00  0.00           C  
ATOM   1399  OG1 THR A 106      62.673  -2.992  27.931  1.00  0.00           O  
ATOM   1400  CG2 THR A 106      61.934  -4.282  26.038  1.00  0.00           C  
ATOM   1401  H   THR A 106      59.769  -2.880  27.487  1.00  0.00           H  
ATOM   1402  HA  THR A 106      60.645  -5.600  28.310  1.00  0.00           H  
ATOM   1403  HB  THR A 106      62.870  -5.027  27.793  1.00  0.00           H  
ATOM   1404  HG1 THR A 106      63.529  -2.814  27.445  1.00  0.00           H  
ATOM   1405 HG21 THR A 106      62.860  -4.089  25.538  1.00  0.00           H  
ATOM   1406 HG22 THR A 106      61.561  -5.240  25.741  1.00  0.00           H  
ATOM   1407 HG23 THR A 106      61.223  -3.526  25.777  1.00  0.00           H  
ATOM   1408  N   GLU A 107      61.630  -4.805  30.551  1.00  0.00           N  
ATOM   1409  CA  GLU A 107      61.841  -4.392  31.925  1.00  0.00           C  
ATOM   1410  C   GLU A 107      63.183  -4.954  32.388  1.00  0.00           C  
ATOM   1411  O   GLU A 107      63.746  -5.849  31.749  1.00  0.00           O  
ATOM   1412  CB  GLU A 107      60.713  -4.929  32.804  1.00  0.00           C  
ATOM   1413  CG  GLU A 107      61.079  -6.207  33.521  1.00  0.00           C  
ATOM   1414  CD  GLU A 107      59.923  -7.175  33.648  1.00  0.00           C  
ATOM   1415  OE1 GLU A 107      58.959  -6.885  34.394  1.00  0.00           O  
ATOM   1416  OE2 GLU A 107      59.986  -8.235  32.992  1.00  0.00           O  
ATOM   1417  H   GLU A 107      61.978  -5.690  30.242  1.00  0.00           H  
ATOM   1418  HA  GLU A 107      61.861  -3.324  31.980  1.00  0.00           H  
ATOM   1419  HB2 GLU A 107      59.860  -5.117  32.186  1.00  0.00           H  
ATOM   1420  HB3 GLU A 107      60.468  -4.187  33.535  1.00  0.00           H  
ATOM   1421  HG2 GLU A 107      61.423  -5.959  34.503  1.00  0.00           H  
ATOM   1422  HG3 GLU A 107      61.866  -6.687  32.978  1.00  0.00           H  
ATOM   1423  N   ALA A 108      63.694  -4.429  33.495  1.00  0.00           N  
ATOM   1424  CA  ALA A 108      64.960  -4.902  34.036  1.00  0.00           C  
ATOM   1425  C   ALA A 108      64.703  -6.154  34.855  1.00  0.00           C  
ATOM   1426  O   ALA A 108      63.587  -6.391  35.312  1.00  0.00           O  
ATOM   1427  CB  ALA A 108      65.587  -3.832  34.912  1.00  0.00           C  
ATOM   1428  H   ALA A 108      63.201  -3.697  33.965  1.00  0.00           H  
ATOM   1429  HA  ALA A 108      65.625  -5.135  33.231  1.00  0.00           H  
ATOM   1430  HB1 ALA A 108      66.516  -4.191  35.304  1.00  0.00           H  
ATOM   1431  HB2 ALA A 108      65.762  -2.951  34.330  1.00  0.00           H  
ATOM   1432  HB3 ALA A 108      64.925  -3.600  35.720  1.00  0.00           H  
ATOM   1433  N   PRO A 109      65.731  -6.984  35.036  1.00  0.00           N  
ATOM   1434  CA  PRO A 109      65.582  -8.216  35.818  1.00  0.00           C  
ATOM   1435  C   PRO A 109      65.303  -7.906  37.293  1.00  0.00           C  
ATOM   1436  O   PRO A 109      65.738  -6.877  37.813  1.00  0.00           O  
ATOM   1437  CB  PRO A 109      66.935  -8.904  35.645  1.00  0.00           C  
ATOM   1438  CG  PRO A 109      67.439  -8.376  34.337  1.00  0.00           C  
ATOM   1439  CD  PRO A 109      67.052  -6.926  34.386  1.00  0.00           C  
ATOM   1440  HA  PRO A 109      64.801  -8.823  35.411  1.00  0.00           H  
ATOM   1441  HB2 PRO A 109      67.599  -8.644  36.442  1.00  0.00           H  
ATOM   1442  HB3 PRO A 109      66.820  -9.967  35.608  1.00  0.00           H  
ATOM   1443  HG2 PRO A 109      68.500  -8.488  34.260  1.00  0.00           H  
ATOM   1444  HG3 PRO A 109      66.967  -8.872  33.515  1.00  0.00           H  
ATOM   1445  HD2 PRO A 109      67.747  -6.357  34.968  1.00  0.00           H  
ATOM   1446  HD3 PRO A 109      66.984  -6.508  33.403  1.00  0.00           H  
ATOM   1447  N   LEU A 110      64.571  -8.793  37.952  1.00  0.00           N  
ATOM   1448  CA  LEU A 110      64.284  -8.646  39.373  1.00  0.00           C  
ATOM   1449  C   LEU A 110      63.619  -7.332  39.778  1.00  0.00           C  
ATOM   1450  O   LEU A 110      63.964  -6.769  40.822  1.00  0.00           O  
ATOM   1451  CB  LEU A 110      65.585  -8.791  40.176  1.00  0.00           C  
ATOM   1452  CG  LEU A 110      66.526  -9.970  39.890  1.00  0.00           C  
ATOM   1453  CD1 LEU A 110      67.834  -9.788  40.652  1.00  0.00           C  
ATOM   1454  CD2 LEU A 110      65.858 -11.270  40.287  1.00  0.00           C  
ATOM   1455  H   LEU A 110      64.206  -9.584  37.461  1.00  0.00           H  
ATOM   1456  HA  LEU A 110      63.632  -9.445  39.659  1.00  0.00           H  
ATOM   1457  HB2 LEU A 110      65.308  -8.858  41.207  1.00  0.00           H  
ATOM   1458  HB3 LEU A 110      66.150  -7.897  40.016  1.00  0.00           H  
ATOM   1459  HG  LEU A 110      66.738  -9.997  38.842  1.00  0.00           H  
ATOM   1460 HD11 LEU A 110      68.484 -10.613  40.447  1.00  0.00           H  
ATOM   1461 HD12 LEU A 110      68.304  -8.878  40.341  1.00  0.00           H  
ATOM   1462 HD13 LEU A 110      67.632  -9.745  41.702  1.00  0.00           H  
ATOM   1463 HD21 LEU A 110      66.519 -12.087  40.085  1.00  0.00           H  
ATOM   1464 HD22 LEU A 110      65.627 -11.248  41.332  1.00  0.00           H  
ATOM   1465 HD23 LEU A 110      64.956 -11.394  39.725  1.00  0.00           H  
ATOM   1466  N   ASN A 111      62.680  -6.826  38.986  1.00  0.00           N  
ATOM   1467  CA  ASN A 111      62.045  -5.579  39.385  1.00  0.00           C  
ATOM   1468  C   ASN A 111      60.811  -5.842  40.250  1.00  0.00           C  
ATOM   1469  O   ASN A 111      60.243  -6.934  40.227  1.00  0.00           O  
ATOM   1470  CB  ASN A 111      61.681  -4.716  38.160  1.00  0.00           C  
ATOM   1471  CG  ASN A 111      60.385  -5.140  37.495  1.00  0.00           C  
ATOM   1472  OD1 ASN A 111      60.028  -6.315  37.664  1.00  0.00           O  
ATOM   1473  ND2 ASN A 111      59.691  -4.277  36.760  1.00  0.00           N  
ATOM   1474  H   ASN A 111      62.417  -7.289  38.140  1.00  0.00           H  
ATOM   1475  HA  ASN A 111      62.747  -5.029  39.976  1.00  0.00           H  
ATOM   1476  HB2 ASN A 111      62.472  -4.792  37.443  1.00  0.00           H  
ATOM   1477  HB3 ASN A 111      61.584  -3.699  38.477  1.00  0.00           H  
ATOM   1478 HD21 ASN A 111      58.849  -4.570  36.307  1.00  0.00           H  
ATOM   1479 HD22 ASN A 111      60.012  -3.335  36.659  1.00  0.00           H  
ATOM   1480  N   PRO A 112      60.394  -4.843  41.046  1.00  0.00           N  
ATOM   1481  CA  PRO A 112      59.224  -4.956  41.926  1.00  0.00           C  
ATOM   1482  C   PRO A 112      57.967  -5.493  41.219  1.00  0.00           C  
ATOM   1483  O   PRO A 112      57.531  -4.951  40.194  1.00  0.00           O  
ATOM   1484  CB  PRO A 112      59.038  -3.526  42.429  1.00  0.00           C  
ATOM   1485  CG  PRO A 112      60.447  -3.023  42.505  1.00  0.00           C  
ATOM   1486  CD  PRO A 112      61.046  -3.528  41.205  1.00  0.00           C  
ATOM   1487  HA  PRO A 112      59.464  -5.593  42.752  1.00  0.00           H  
ATOM   1488  HB2 PRO A 112      58.457  -2.947  41.742  1.00  0.00           H  
ATOM   1489  HB3 PRO A 112      58.570  -3.512  43.391  1.00  0.00           H  
ATOM   1490  HG2 PRO A 112      60.474  -1.954  42.554  1.00  0.00           H  
ATOM   1491  HG3 PRO A 112      60.959  -3.432  43.351  1.00  0.00           H  
ATOM   1492  HD2 PRO A 112      60.808  -2.877  40.390  1.00  0.00           H  
ATOM   1493  HD3 PRO A 112      62.108  -3.629  41.282  1.00  0.00           H  
ATOM   1494  N   LYS A 113      57.389  -6.551  41.783  1.00  0.00           N  
ATOM   1495  CA  LYS A 113      56.189  -7.179  41.233  1.00  0.00           C  
ATOM   1496  C   LYS A 113      55.072  -6.156  41.042  1.00  0.00           C  
ATOM   1497  O   LYS A 113      54.281  -6.246  40.101  1.00  0.00           O  
ATOM   1498  CB  LYS A 113      55.706  -8.292  42.169  1.00  0.00           C  
ATOM   1499  CG  LYS A 113      56.790  -9.290  42.569  1.00  0.00           C  
ATOM   1500  CD  LYS A 113      57.293 -10.089  41.369  1.00  0.00           C  
ATOM   1501  CE  LYS A 113      58.444 -11.016  41.747  1.00  0.00           C  
ATOM   1502  NZ  LYS A 113      59.638 -10.251  42.211  1.00  0.00           N  
ATOM   1503  H   LYS A 113      57.791  -6.931  42.616  1.00  0.00           H  
ATOM   1504  HA  LYS A 113      56.429  -7.608  40.283  1.00  0.00           H  
ATOM   1505  HB2 LYS A 113      54.922  -8.828  41.676  1.00  0.00           H  
ATOM   1506  HB3 LYS A 113      55.323  -7.839  43.059  1.00  0.00           H  
ATOM   1507  HG2 LYS A 113      56.387  -9.968  43.293  1.00  0.00           H  
ATOM   1508  HG3 LYS A 113      57.611  -8.756  42.999  1.00  0.00           H  
ATOM   1509  HD2 LYS A 113      57.630  -9.408  40.616  1.00  0.00           H  
ATOM   1510  HD3 LYS A 113      56.487 -10.677  40.982  1.00  0.00           H  
ATOM   1511  HE2 LYS A 113      58.716 -11.598  40.891  1.00  0.00           H  
ATOM   1512  HE3 LYS A 113      58.122 -11.666  42.533  1.00  0.00           H  
ATOM   1513  HZ1 LYS A 113      60.148 -10.799  42.874  1.00  0.00           H  
ATOM   1514  HZ2 LYS A 113      60.225 -10.043  41.429  1.00  0.00           H  
ATOM   1515  HZ3 LYS A 113      59.341  -9.398  42.641  1.00  0.00           H  
ATOM   1516  N   ALA A 114      55.007  -5.183  41.941  1.00  0.00           N  
ATOM   1517  CA  ALA A 114      53.982  -4.154  41.857  1.00  0.00           C  
ATOM   1518  C   ALA A 114      54.141  -3.323  40.588  1.00  0.00           C  
ATOM   1519  O   ALA A 114      53.152  -2.879  40.010  1.00  0.00           O  
ATOM   1520  CB  ALA A 114      54.043  -3.256  43.081  1.00  0.00           C  
ATOM   1521  H   ALA A 114      55.672  -5.156  42.687  1.00  0.00           H  
ATOM   1522  HA  ALA A 114      53.024  -4.630  41.833  1.00  0.00           H  
ATOM   1523  HB1 ALA A 114      53.286  -2.503  43.009  1.00  0.00           H  
ATOM   1524  HB2 ALA A 114      53.881  -3.842  43.962  1.00  0.00           H  
ATOM   1525  HB3 ALA A 114      55.005  -2.790  43.134  1.00  0.00           H  
ATOM   1526  N   ASN A 115      55.386  -3.110  40.161  1.00  0.00           N  
ATOM   1527  CA  ASN A 115      55.659  -2.327  38.960  1.00  0.00           C  
ATOM   1528  C   ASN A 115      55.060  -2.995  37.729  1.00  0.00           C  
ATOM   1529  O   ASN A 115      54.401  -2.349  36.912  1.00  0.00           O  
ATOM   1530  CB  ASN A 115      57.168  -2.149  38.772  1.00  0.00           C  
ATOM   1531  CG  ASN A 115      57.741  -1.063  39.665  1.00  0.00           C  
ATOM   1532  OD1 ASN A 115      57.399  -0.969  40.843  1.00  0.00           O  
ATOM   1533  ND2 ASN A 115      58.624  -0.241  39.108  1.00  0.00           N  
ATOM   1534  H   ASN A 115      56.151  -3.496  40.676  1.00  0.00           H  
ATOM   1535  HA  ASN A 115      55.213  -1.361  39.074  1.00  0.00           H  
ATOM   1536  HB2 ASN A 115      57.358  -1.890  37.751  1.00  0.00           H  
ATOM   1537  HB3 ASN A 115      57.654  -3.074  39.002  1.00  0.00           H  
ATOM   1538 HD21 ASN A 115      58.878  -0.357  38.148  1.00  0.00           H  
ATOM   1539 HD22 ASN A 115      59.034   0.493  39.649  1.00  0.00           H  
ATOM   1540  N   ARG A 116      55.285  -4.295  37.608  1.00  0.00           N  
ATOM   1541  CA  ARG A 116      54.776  -5.068  36.484  1.00  0.00           C  
ATOM   1542  C   ARG A 116      53.264  -4.943  36.316  1.00  0.00           C  
ATOM   1543  O   ARG A 116      52.747  -5.006  35.200  1.00  0.00           O  
ATOM   1544  CB  ARG A 116      55.153  -6.526  36.670  1.00  0.00           C  
ATOM   1545  CG  ARG A 116      55.946  -7.102  35.528  1.00  0.00           C  
ATOM   1546  CD  ARG A 116      56.631  -8.346  36.011  1.00  0.00           C  
ATOM   1547  NE  ARG A 116      57.486  -8.032  37.148  1.00  0.00           N  
ATOM   1548  CZ  ARG A 116      57.547  -8.761  38.255  1.00  0.00           C  
ATOM   1549  NH1 ARG A 116      56.795  -9.847  38.372  1.00  0.00           N  
ATOM   1550  NH2 ARG A 116      58.354  -8.398  39.245  1.00  0.00           N  
ATOM   1551  H   ARG A 116      55.822  -4.761  38.312  1.00  0.00           H  
ATOM   1552  HA  ARG A 116      55.244  -4.711  35.591  1.00  0.00           H  
ATOM   1553  HB2 ARG A 116      54.253  -7.096  36.776  1.00  0.00           H  
ATOM   1554  HB3 ARG A 116      55.737  -6.612  37.562  1.00  0.00           H  
ATOM   1555  HG2 ARG A 116      56.675  -6.392  35.199  1.00  0.00           H  
ATOM   1556  HG3 ARG A 116      55.291  -7.341  34.717  1.00  0.00           H  
ATOM   1557  HD2 ARG A 116      57.227  -8.752  35.221  1.00  0.00           H  
ATOM   1558  HD3 ARG A 116      55.895  -9.064  36.308  1.00  0.00           H  
ATOM   1559  HE  ARG A 116      58.062  -7.217  37.091  1.00  0.00           H  
ATOM   1560 HH11 ARG A 116      56.839 -10.398  39.205  1.00  0.00           H  
ATOM   1561 HH12 ARG A 116      56.184 -10.115  37.627  1.00  0.00           H  
ATOM   1562 HH21 ARG A 116      58.916  -7.575  39.156  1.00  0.00           H  
ATOM   1563 HH22 ARG A 116      58.400  -8.947  40.079  1.00  0.00           H  
ATOM   1564  N   GLU A 117      52.560  -4.774  37.429  1.00  0.00           N  
ATOM   1565  CA  GLU A 117      51.111  -4.632  37.406  1.00  0.00           C  
ATOM   1566  C   GLU A 117      50.708  -3.242  36.917  1.00  0.00           C  
ATOM   1567  O   GLU A 117      49.736  -3.092  36.182  1.00  0.00           O  
ATOM   1568  CB  GLU A 117      50.542  -4.892  38.805  1.00  0.00           C  
ATOM   1569  CG  GLU A 117      50.042  -6.317  39.019  1.00  0.00           C  
ATOM   1570  CD  GLU A 117      49.829  -6.659  40.487  1.00  0.00           C  
ATOM   1571  OE1 GLU A 117      50.824  -6.979  41.171  1.00  0.00           O  
ATOM   1572  OE2 GLU A 117      48.673  -6.599  40.961  1.00  0.00           O  
ATOM   1573  H   GLU A 117      53.038  -4.743  38.307  1.00  0.00           H  
ATOM   1574  HA  GLU A 117      50.708  -5.360  36.733  1.00  0.00           H  
ATOM   1575  HB2 GLU A 117      49.724  -4.221  38.965  1.00  0.00           H  
ATOM   1576  HB3 GLU A 117      51.311  -4.694  39.522  1.00  0.00           H  
ATOM   1577  HG2 GLU A 117      50.762  -6.996  38.612  1.00  0.00           H  
ATOM   1578  HG3 GLU A 117      49.112  -6.433  38.504  1.00  0.00           H  
ATOM   1579  N   LYS A 118      51.468  -2.230  37.318  1.00  0.00           N  
ATOM   1580  CA  LYS A 118      51.178  -0.868  36.913  1.00  0.00           C  
ATOM   1581  C   LYS A 118      51.424  -0.692  35.426  1.00  0.00           C  
ATOM   1582  O   LYS A 118      50.728   0.085  34.769  1.00  0.00           O  
ATOM   1583  CB  LYS A 118      52.039   0.119  37.700  1.00  0.00           C  
ATOM   1584  CG  LYS A 118      51.856   0.026  39.202  1.00  0.00           C  
ATOM   1585  CD  LYS A 118      52.502   1.202  39.915  1.00  0.00           C  
ATOM   1586  CE  LYS A 118      52.252   1.145  41.414  1.00  0.00           C  
ATOM   1587  NZ  LYS A 118      52.689   2.405  42.079  1.00  0.00           N  
ATOM   1588  H   LYS A 118      52.254  -2.410  37.909  1.00  0.00           H  
ATOM   1589  HA  LYS A 118      50.148  -0.662  37.117  1.00  0.00           H  
ATOM   1590  HB2 LYS A 118      51.785   1.111  37.390  1.00  0.00           H  
ATOM   1591  HB3 LYS A 118      53.067  -0.073  37.473  1.00  0.00           H  
ATOM   1592  HG2 LYS A 118      52.303  -0.881  39.551  1.00  0.00           H  
ATOM   1593  HG3 LYS A 118      50.810   0.016  39.425  1.00  0.00           H  
ATOM   1594  HD2 LYS A 118      52.093   2.112  39.528  1.00  0.00           H  
ATOM   1595  HD3 LYS A 118      53.557   1.181  39.737  1.00  0.00           H  
ATOM   1596  HE2 LYS A 118      52.798   0.324  41.828  1.00  0.00           H  
ATOM   1597  HE3 LYS A 118      51.206   1.002  41.589  1.00  0.00           H  
ATOM   1598  HZ1 LYS A 118      52.179   3.177  41.699  1.00  0.00           H  
ATOM   1599  HZ2 LYS A 118      52.514   2.341  43.062  1.00  0.00           H  
ATOM   1600  HZ3 LYS A 118      53.667   2.542  41.923  1.00  0.00           H  
ATOM   1601  N   MET A 119      52.423  -1.395  34.897  1.00  0.00           N  
ATOM   1602  CA  MET A 119      52.721  -1.314  33.473  1.00  0.00           C  
ATOM   1603  C   MET A 119      51.514  -1.862  32.729  1.00  0.00           C  
ATOM   1604  O   MET A 119      50.999  -1.228  31.805  1.00  0.00           O  
ATOM   1605  CB  MET A 119      53.957  -2.146  33.108  1.00  0.00           C  
ATOM   1606  CG  MET A 119      55.278  -1.604  33.638  1.00  0.00           C  
ATOM   1607  SD  MET A 119      56.728  -2.536  33.060  1.00  0.00           S  
ATOM   1608  CE  MET A 119      56.989  -3.655  34.434  1.00  0.00           C  
ATOM   1609  H   MET A 119      52.976  -1.986  35.484  1.00  0.00           H  
ATOM   1610  HA  MET A 119      52.881  -0.293  33.197  1.00  0.00           H  
ATOM   1611  HB2 MET A 119      54.022  -2.193  32.041  1.00  0.00           H  
ATOM   1612  HB3 MET A 119      53.821  -3.132  33.501  1.00  0.00           H  
ATOM   1613  HG2 MET A 119      55.255  -1.642  34.707  1.00  0.00           H  
ATOM   1614  HG3 MET A 119      55.379  -0.588  33.319  1.00  0.00           H  
ATOM   1615  HE1 MET A 119      57.832  -4.281  34.229  1.00  0.00           H  
ATOM   1616  HE2 MET A 119      57.172  -3.090  35.324  1.00  0.00           H  
ATOM   1617  HE3 MET A 119      56.118  -4.262  34.570  1.00  0.00           H  
ATOM   1618  N   THR A 120      51.059  -3.039  33.144  1.00  0.00           N  
ATOM   1619  CA  THR A 120      49.907  -3.673  32.514  1.00  0.00           C  
ATOM   1620  C   THR A 120      48.679  -2.766  32.575  1.00  0.00           C  
ATOM   1621  O   THR A 120      48.021  -2.522  31.563  1.00  0.00           O  
ATOM   1622  CB  THR A 120      49.558  -5.011  33.200  1.00  0.00           C  
ATOM   1623  OG1 THR A 120      50.724  -5.843  33.258  1.00  0.00           O  
ATOM   1624  CG2 THR A 120      48.468  -5.733  32.426  1.00  0.00           C  
ATOM   1625  H   THR A 120      51.516  -3.500  33.905  1.00  0.00           H  
ATOM   1626  HA  THR A 120      50.140  -3.865  31.488  1.00  0.00           H  
ATOM   1627  HB  THR A 120      49.214  -4.817  34.195  1.00  0.00           H  
ATOM   1628  HG1 THR A 120      51.439  -5.379  33.781  1.00  0.00           H  
ATOM   1629 HG21 THR A 120      48.237  -6.657  32.913  1.00  0.00           H  
ATOM   1630 HG22 THR A 120      47.591  -5.121  32.389  1.00  0.00           H  
ATOM   1631 HG23 THR A 120      48.808  -5.929  31.431  1.00  0.00           H  
ATOM   1632  N   GLN A 121      48.385  -2.265  33.770  1.00  0.00           N  
ATOM   1633  CA  GLN A 121      47.241  -1.392  33.995  1.00  0.00           C  
ATOM   1634  C   GLN A 121      47.256  -0.120  33.155  1.00  0.00           C  
ATOM   1635  O   GLN A 121      46.230   0.263  32.586  1.00  0.00           O  
ATOM   1636  CB  GLN A 121      47.160  -1.016  35.467  1.00  0.00           C  
ATOM   1637  CG  GLN A 121      46.087   0.001  35.767  1.00  0.00           C  
ATOM   1638  CD  GLN A 121      46.063   0.395  37.228  1.00  0.00           C  
ATOM   1639  OE1 GLN A 121      45.273   1.244  37.636  1.00  0.00           O  
ATOM   1640  NE2 GLN A 121      46.931  -0.225  38.027  1.00  0.00           N  
ATOM   1641  H   GLN A 121      48.972  -2.496  34.546  1.00  0.00           H  
ATOM   1642  HA  GLN A 121      46.414  -1.904  33.763  1.00  0.00           H  
ATOM   1643  HB2 GLN A 121      48.042  -0.638  35.747  1.00  0.00           H  
ATOM   1644  HB3 GLN A 121      46.969  -1.843  35.996  1.00  0.00           H  
ATOM   1645  HG2 GLN A 121      45.198  -0.388  35.524  1.00  0.00           H  
ATOM   1646  HG3 GLN A 121      46.255   0.818  35.216  1.00  0.00           H  
ATOM   1647 HE21 GLN A 121      47.554  -0.911  37.652  1.00  0.00           H  
ATOM   1648 HE22 GLN A 121      46.959  -0.004  39.002  1.00  0.00           H  
ATOM   1649  N   ILE A 122      48.405   0.549  33.093  1.00  0.00           N  
ATOM   1650  CA  ILE A 122      48.527   1.772  32.304  1.00  0.00           C  
ATOM   1651  C   ILE A 122      48.278   1.490  30.821  1.00  0.00           C  
ATOM   1652  O   ILE A 122      47.576   2.245  30.146  1.00  0.00           O  
ATOM   1653  CB  ILE A 122      49.934   2.407  32.466  1.00  0.00           C  
ATOM   1654  CG1 ILE A 122      50.078   2.999  33.872  1.00  0.00           C  
ATOM   1655  CG2 ILE A 122      50.158   3.461  31.400  1.00  0.00           C  
ATOM   1656  CD1 ILE A 122      51.400   3.690  34.122  1.00  0.00           C  
ATOM   1657  H   ILE A 122      49.199   0.208  33.596  1.00  0.00           H  
ATOM   1658  HA  ILE A 122      47.843   2.427  32.623  1.00  0.00           H  
ATOM   1659  HB  ILE A 122      50.621   1.689  32.352  1.00  0.00           H  
ATOM   1660 HG12 ILE A 122      49.981   2.257  34.536  1.00  0.00           H  
ATOM   1661 HG13 ILE A 122      49.345   3.666  34.008  1.00  0.00           H  
ATOM   1662 HG21 ILE A 122      51.067   3.863  31.514  1.00  0.00           H  
ATOM   1663 HG22 ILE A 122      50.091   3.040  30.496  1.00  0.00           H  
ATOM   1664 HG23 ILE A 122      49.464   4.176  31.487  1.00  0.00           H  
ATOM   1665 HD11 ILE A 122      51.510   4.444  33.474  1.00  0.00           H  
ATOM   1666 HD12 ILE A 122      51.418   4.048  35.056  1.00  0.00           H  
ATOM   1667 HD13 ILE A 122      52.146   3.035  34.002  1.00  0.00           H  
ATOM   1668  N   MET A 123      48.855   0.401  30.320  1.00  0.00           N  
ATOM   1669  CA  MET A 123      48.708   0.021  28.919  1.00  0.00           C  
ATOM   1670  C   MET A 123      47.270  -0.293  28.547  1.00  0.00           C  
ATOM   1671  O   MET A 123      46.842  -0.020  27.424  1.00  0.00           O  
ATOM   1672  CB  MET A 123      49.580  -1.197  28.599  1.00  0.00           C  
ATOM   1673  CG  MET A 123      51.067  -0.914  28.502  1.00  0.00           C  
ATOM   1674  SD  MET A 123      51.463   0.117  27.078  1.00  0.00           S  
ATOM   1675  CE  MET A 123      51.895   1.641  27.894  1.00  0.00           C  
ATOM   1676  H   MET A 123      49.407  -0.175  30.923  1.00  0.00           H  
ATOM   1677  HA  MET A 123      49.018   0.785  28.353  1.00  0.00           H  
ATOM   1678  HB2 MET A 123      49.278  -1.573  27.723  1.00  0.00           H  
ATOM   1679  HB3 MET A 123      49.440  -1.876  29.319  1.00  0.00           H  
ATOM   1680  HG2 MET A 123      51.557  -1.782  28.419  1.00  0.00           H  
ATOM   1681  HG3 MET A 123      51.362  -0.443  29.334  1.00  0.00           H  
ATOM   1682  HE1 MET A 123      52.670   1.483  28.506  1.00  0.00           H  
ATOM   1683  HE2 MET A 123      52.144   2.326  27.210  1.00  0.00           H  
ATOM   1684  HE3 MET A 123      51.113   1.969  28.424  1.00  0.00           H  
ATOM   1685  N   PHE A 124      46.522  -0.873  29.479  1.00  0.00           N  
ATOM   1686  CA  PHE A 124      45.137  -1.223  29.195  1.00  0.00           C  
ATOM   1687  C   PHE A 124      44.143  -0.120  29.528  1.00  0.00           C  
ATOM   1688  O   PHE A 124      43.318   0.254  28.694  1.00  0.00           O  
ATOM   1689  CB  PHE A 124      44.749  -2.505  29.933  1.00  0.00           C  
ATOM   1690  CG  PHE A 124      45.248  -3.764  29.274  1.00  0.00           C  
ATOM   1691  CD1 PHE A 124      44.870  -4.079  27.967  1.00  0.00           C  
ATOM   1692  CD2 PHE A 124      46.071  -4.647  29.963  1.00  0.00           C  
ATOM   1693  CE1 PHE A 124      45.300  -5.251  27.362  1.00  0.00           C  
ATOM   1694  CE2 PHE A 124      46.508  -5.824  29.363  1.00  0.00           C  
ATOM   1695  CZ  PHE A 124      46.119  -6.126  28.062  1.00  0.00           C  
ATOM   1696  H   PHE A 124      46.911  -1.070  30.379  1.00  0.00           H  
ATOM   1697  HA  PHE A 124      45.067  -1.406  28.214  1.00  0.00           H  
ATOM   1698  HB2 PHE A 124      43.751  -2.550  29.983  1.00  0.00           H  
ATOM   1699  HB3 PHE A 124      45.127  -2.463  30.858  1.00  0.00           H  
ATOM   1700  HD1 PHE A 124      44.281  -3.450  27.460  1.00  0.00           H  
ATOM   1701  HD2 PHE A 124      46.352  -4.434  30.899  1.00  0.00           H  
ATOM   1702  HE1 PHE A 124      45.021  -5.464  26.426  1.00  0.00           H  
ATOM   1703  HE2 PHE A 124      47.101  -6.452  29.867  1.00  0.00           H  
ATOM   1704  HZ  PHE A 124      46.429  -6.973  27.631  1.00  0.00           H  
ATOM   1705  N   GLU A 125      44.229   0.410  30.740  1.00  0.00           N  
ATOM   1706  CA  GLU A 125      43.310   1.456  31.171  1.00  0.00           C  
ATOM   1707  C   GLU A 125      43.599   2.854  30.637  1.00  0.00           C  
ATOM   1708  O   GLU A 125      42.680   3.650  30.497  1.00  0.00           O  
ATOM   1709  CB  GLU A 125      43.253   1.499  32.698  1.00  0.00           C  
ATOM   1710  CG  GLU A 125      42.859   0.171  33.323  1.00  0.00           C  
ATOM   1711  CD  GLU A 125      42.653   0.269  34.822  1.00  0.00           C  
ATOM   1712  OE1 GLU A 125      42.453  -0.787  35.458  1.00  0.00           O  
ATOM   1713  OE2 GLU A 125      42.690   1.399  35.364  1.00  0.00           O  
ATOM   1714  H   GLU A 125      44.936   0.087  31.369  1.00  0.00           H  
ATOM   1715  HA  GLU A 125      42.399   1.199  30.849  1.00  0.00           H  
ATOM   1716  HB2 GLU A 125      42.583   2.189  32.971  1.00  0.00           H  
ATOM   1717  HB3 GLU A 125      44.156   1.756  33.042  1.00  0.00           H  
ATOM   1718  HG2 GLU A 125      42.007  -0.140  32.902  1.00  0.00           H  
ATOM   1719  HG3 GLU A 125      43.583  -0.495  33.142  1.00  0.00           H  
ATOM   1720  N   THR A 126      44.861   3.149  30.333  1.00  0.00           N  
ATOM   1721  CA  THR A 126      45.245   4.468  29.826  1.00  0.00           C  
ATOM   1722  C   THR A 126      45.431   4.534  28.310  1.00  0.00           C  
ATOM   1723  O   THR A 126      45.102   5.545  27.691  1.00  0.00           O  
ATOM   1724  CB  THR A 126      46.555   4.951  30.477  1.00  0.00           C  
ATOM   1725  OG1 THR A 126      46.403   4.974  31.901  1.00  0.00           O  
ATOM   1726  CG2 THR A 126      46.912   6.338  29.989  1.00  0.00           C  
ATOM   1727  H   THR A 126      45.566   2.451  30.454  1.00  0.00           H  
ATOM   1728  HA  THR A 126      44.523   5.114  30.075  1.00  0.00           H  
ATOM   1729  HB  THR A 126      47.292   4.320  30.237  1.00  0.00           H  
ATOM   1730  HG1 THR A 126      47.254   5.288  32.322  1.00  0.00           H  
ATOM   1731 HG21 THR A 126      46.178   6.974  30.227  1.00  0.00           H  
ATOM   1732 HG22 THR A 126      47.764   6.635  30.421  1.00  0.00           H  
ATOM   1733 HG23 THR A 126      47.030   6.322  28.996  1.00  0.00           H  
ATOM   1734  N   PHE A 127      45.958   3.465  27.712  1.00  0.00           N  
ATOM   1735  CA  PHE A 127      46.198   3.433  26.269  1.00  0.00           C  
ATOM   1736  C   PHE A 127      45.305   2.476  25.490  1.00  0.00           C  
ATOM   1737  O   PHE A 127      45.359   2.439  24.256  1.00  0.00           O  
ATOM   1738  CB  PHE A 127      47.667   3.105  25.996  1.00  0.00           C  
ATOM   1739  CG  PHE A 127      48.616   4.140  26.516  1.00  0.00           C  
ATOM   1740  CD1 PHE A 127      48.631   5.417  25.974  1.00  0.00           C  
ATOM   1741  CD2 PHE A 127      49.471   3.852  27.576  1.00  0.00           C  
ATOM   1742  CE1 PHE A 127      49.482   6.393  26.485  1.00  0.00           C  
ATOM   1743  CE2 PHE A 127      50.325   4.822  28.092  1.00  0.00           C  
ATOM   1744  CZ  PHE A 127      50.331   6.094  27.547  1.00  0.00           C  
ATOM   1745  H   PHE A 127      46.195   2.665  28.264  1.00  0.00           H  
ATOM   1746  HA  PHE A 127      46.027   4.354  25.918  1.00  0.00           H  
ATOM   1747  HB2 PHE A 127      47.795   3.026  25.007  1.00  0.00           H  
ATOM   1748  HB3 PHE A 127      47.882   2.231  26.431  1.00  0.00           H  
ATOM   1749  HD1 PHE A 127      48.025   5.638  25.210  1.00  0.00           H  
ATOM   1750  HD2 PHE A 127      49.472   2.934  27.973  1.00  0.00           H  
ATOM   1751  HE1 PHE A 127      49.483   7.311  26.088  1.00  0.00           H  
ATOM   1752  HE2 PHE A 127      50.933   4.600  28.855  1.00  0.00           H  
ATOM   1753  HZ  PHE A 127      50.942   6.795  27.914  1.00  0.00           H  
ATOM   1754  N   ASN A 128      44.492   1.706  26.211  1.00  0.00           N  
ATOM   1755  CA  ASN A 128      43.567   0.754  25.602  1.00  0.00           C  
ATOM   1756  C   ASN A 128      44.222  -0.212  24.627  1.00  0.00           C  
ATOM   1757  O   ASN A 128      43.646  -0.538  23.594  1.00  0.00           O  
ATOM   1758  CB  ASN A 128      42.446   1.503  24.876  1.00  0.00           C  
ATOM   1759  CG  ASN A 128      41.644   2.393  25.802  1.00  0.00           C  
ATOM   1760  OD1 ASN A 128      41.071   1.927  26.791  1.00  0.00           O  
ATOM   1761  ND2 ASN A 128      41.602   3.685  25.489  1.00  0.00           N  
ATOM   1762  H   ASN A 128      44.516   1.783  27.208  1.00  0.00           H  
ATOM   1763  HA  ASN A 128      43.152   0.216  26.336  1.00  0.00           H  
ATOM   1764  HB2 ASN A 128      41.829   0.833  24.462  1.00  0.00           H  
ATOM   1765  HB3 ASN A 128      42.852   2.070  24.159  1.00  0.00           H  
ATOM   1766 HD21 ASN A 128      42.085   4.019  24.679  1.00  0.00           H  
ATOM   1767 HD22 ASN A 128      41.088   4.322  26.063  1.00  0.00           H  
ATOM   1768  N   THR A 129      45.424  -0.675  24.944  1.00  0.00           N  
ATOM   1769  CA  THR A 129      46.108  -1.609  24.057  1.00  0.00           C  
ATOM   1770  C   THR A 129      45.268  -2.873  23.954  1.00  0.00           C  
ATOM   1771  O   THR A 129      44.677  -3.316  24.939  1.00  0.00           O  
ATOM   1772  CB  THR A 129      47.507  -1.999  24.597  1.00  0.00           C  
ATOM   1773  OG1 THR A 129      47.371  -2.541  25.915  1.00  0.00           O  
ATOM   1774  CG2 THR A 129      48.430  -0.782  24.642  1.00  0.00           C  
ATOM   1775  H   THR A 129      45.863  -0.383  25.794  1.00  0.00           H  
ATOM   1776  HA  THR A 129      46.204  -1.198  23.150  1.00  0.00           H  
ATOM   1777  HB  THR A 129      47.908  -2.692  23.998  1.00  0.00           H  
ATOM   1778  HG1 THR A 129      48.273  -2.794  26.266  1.00  0.00           H  
ATOM   1779 HG21 THR A 129      48.035  -0.086  25.242  1.00  0.00           H  
ATOM   1780 HG22 THR A 129      49.326  -1.056  24.993  1.00  0.00           H  
ATOM   1781 HG23 THR A 129      48.533  -0.408  23.720  1.00  0.00           H  
ATOM   1782  N   PRO A 130      45.195  -3.466  22.754  1.00  0.00           N  
ATOM   1783  CA  PRO A 130      44.416  -4.690  22.553  1.00  0.00           C  
ATOM   1784  C   PRO A 130      45.089  -5.848  23.276  1.00  0.00           C  
ATOM   1785  O   PRO A 130      44.442  -6.829  23.636  1.00  0.00           O  
ATOM   1786  CB  PRO A 130      44.438  -4.862  21.038  1.00  0.00           C  
ATOM   1787  CG  PRO A 130      45.783  -4.322  20.673  1.00  0.00           C  
ATOM   1788  CD  PRO A 130      45.861  -3.058  21.504  1.00  0.00           C  
ATOM   1789  HA  PRO A 130      43.479  -4.568  22.880  1.00  0.00           H  
ATOM   1790  HB2 PRO A 130      44.353  -5.825  20.782  1.00  0.00           H  
ATOM   1791  HB3 PRO A 130      43.707  -4.336  20.604  1.00  0.00           H  
ATOM   1792  HG2 PRO A 130      46.510  -4.963  20.920  1.00  0.00           H  
ATOM   1793  HG3 PRO A 130      45.838  -4.117  19.696  1.00  0.00           H  
ATOM   1794  HD2 PRO A 130      45.374  -2.304  21.063  1.00  0.00           H  
ATOM   1795  HD3 PRO A 130      46.810  -2.791  21.669  1.00  0.00           H  
ATOM   1796  N   ALA A 131      46.398  -5.717  23.481  1.00  0.00           N  
ATOM   1797  CA  ALA A 131      47.192  -6.733  24.163  1.00  0.00           C  
ATOM   1798  C   ALA A 131      48.607  -6.220  24.441  1.00  0.00           C  
ATOM   1799  O   ALA A 131      49.135  -5.384  23.707  1.00  0.00           O  
ATOM   1800  CB  ALA A 131      47.253  -8.006  23.317  1.00  0.00           C  
ATOM   1801  H   ALA A 131      46.855  -4.890  23.155  1.00  0.00           H  
ATOM   1802  HA  ALA A 131      46.753  -6.949  25.035  1.00  0.00           H  
ATOM   1803  HB1 ALA A 131      47.673  -7.799  22.433  1.00  0.00           H  
ATOM   1804  HB2 ALA A 131      47.799  -8.696  23.792  1.00  0.00           H  
ATOM   1805  HB3 ALA A 131      46.327  -8.355  23.172  1.00  0.00           H  
ATOM   1806  N   MET A 132      49.216  -6.719  25.511  1.00  0.00           N  
ATOM   1807  CA  MET A 132      50.569  -6.306  25.862  1.00  0.00           C  
ATOM   1808  C   MET A 132      51.317  -7.420  26.585  1.00  0.00           C  
ATOM   1809  O   MET A 132      50.767  -8.493  26.831  1.00  0.00           O  
ATOM   1810  CB  MET A 132      50.538  -5.029  26.715  1.00  0.00           C  
ATOM   1811  CG  MET A 132      49.797  -5.134  28.042  1.00  0.00           C  
ATOM   1812  SD  MET A 132      50.717  -6.002  29.332  1.00  0.00           S  
ATOM   1813  CE  MET A 132      51.831  -4.748  29.868  1.00  0.00           C  
ATOM   1814  H   MET A 132      48.740  -7.387  26.083  1.00  0.00           H  
ATOM   1815  HA  MET A 132      51.095  -6.087  24.956  1.00  0.00           H  
ATOM   1816  HB2 MET A 132      50.069  -4.260  26.137  1.00  0.00           H  
ATOM   1817  HB3 MET A 132      51.549  -4.750  26.925  1.00  0.00           H  
ATOM   1818  HG2 MET A 132      48.879  -5.657  27.874  1.00  0.00           H  
ATOM   1819  HG3 MET A 132      49.585  -4.144  28.388  1.00  0.00           H  
ATOM   1820  HE1 MET A 132      52.452  -5.133  30.650  1.00  0.00           H  
ATOM   1821  HE2 MET A 132      52.442  -4.439  29.046  1.00  0.00           H  
ATOM   1822  HE3 MET A 132      51.275  -3.910  30.234  1.00  0.00           H  
ATOM   1823  N   TYR A 133      52.575  -7.159  26.917  1.00  0.00           N  
ATOM   1824  CA  TYR A 133      53.404  -8.142  27.596  1.00  0.00           C  
ATOM   1825  C   TYR A 133      54.659  -7.434  28.100  1.00  0.00           C  
ATOM   1826  O   TYR A 133      55.060  -6.414  27.545  1.00  0.00           O  
ATOM   1827  CB  TYR A 133      53.792  -9.254  26.615  1.00  0.00           C  
ATOM   1828  CG  TYR A 133      54.361 -10.484  27.274  1.00  0.00           C  
ATOM   1829  CD1 TYR A 133      53.526 -11.479  27.789  1.00  0.00           C  
ATOM   1830  CD2 TYR A 133      55.736 -10.629  27.439  1.00  0.00           C  
ATOM   1831  CE1 TYR A 133      54.055 -12.590  28.458  1.00  0.00           C  
ATOM   1832  CE2 TYR A 133      56.273 -11.728  28.104  1.00  0.00           C  
ATOM   1833  CZ  TYR A 133      55.432 -12.702  28.612  1.00  0.00           C  
ATOM   1834  OH  TYR A 133      55.982 -13.771  29.284  1.00  0.00           O  
ATOM   1835  H   TYR A 133      52.962  -6.264  26.695  1.00  0.00           H  
ATOM   1836  HA  TYR A 133      52.867  -8.559  28.422  1.00  0.00           H  
ATOM   1837  HB2 TYR A 133      54.525  -8.865  25.939  1.00  0.00           H  
ATOM   1838  HB3 TYR A 133      52.918  -9.540  26.068  1.00  0.00           H  
ATOM   1839  HD1 TYR A 133      52.466 -11.391  27.670  1.00  0.00           H  
ATOM   1840  HD2 TYR A 133      56.393  -9.881  27.047  1.00  0.00           H  
ATOM   1841  HE1 TYR A 133      53.405 -13.346  28.847  1.00  0.00           H  
ATOM   1842  HE2 TYR A 133      57.333 -11.819  28.222  1.00  0.00           H  
ATOM   1843  HH  TYR A 133      55.389 -14.479  29.668  1.00  0.00           H  
ATOM   1844  N   VAL A 134      55.267  -7.963  29.156  1.00  0.00           N  
ATOM   1845  CA  VAL A 134      56.484  -7.372  29.701  1.00  0.00           C  
ATOM   1846  C   VAL A 134      57.553  -8.449  29.706  1.00  0.00           C  
ATOM   1847  O   VAL A 134      57.334  -9.537  30.238  1.00  0.00           O  
ATOM   1848  CB  VAL A 134      56.287  -6.881  31.144  1.00  0.00           C  
ATOM   1849  CG1 VAL A 134      57.408  -5.916  31.509  1.00  0.00           C  
ATOM   1850  CG2 VAL A 134      54.931  -6.219  31.293  1.00  0.00           C  
ATOM   1851  H   VAL A 134      54.884  -8.781  29.585  1.00  0.00           H  
ATOM   1852  HA  VAL A 134      56.797  -6.557  29.083  1.00  0.00           H  
ATOM   1853  HB  VAL A 134      56.332  -7.723  31.802  1.00  0.00           H  
ATOM   1854 HG11 VAL A 134      57.271  -5.574  32.514  1.00  0.00           H  
ATOM   1855 HG12 VAL A 134      58.350  -6.417  31.428  1.00  0.00           H  
ATOM   1856 HG13 VAL A 134      57.390  -5.080  30.842  1.00  0.00           H  
ATOM   1857 HG21 VAL A 134      54.807  -5.882  32.301  1.00  0.00           H  
ATOM   1858 HG22 VAL A 134      54.867  -5.384  30.628  1.00  0.00           H  
ATOM   1859 HG23 VAL A 134      54.162  -6.924  31.055  1.00  0.00           H  
ATOM   1860  N   ALA A 135      58.707  -8.149  29.118  1.00  0.00           N  
ATOM   1861  CA  ALA A 135      59.792  -9.119  29.048  1.00  0.00           C  
ATOM   1862  C   ALA A 135      61.123  -8.596  29.581  1.00  0.00           C  
ATOM   1863  O   ALA A 135      61.470  -7.429  29.391  1.00  0.00           O  
ATOM   1864  CB  ALA A 135      59.959  -9.603  27.609  1.00  0.00           C  
ATOM   1865  H   ALA A 135      58.833  -7.242  28.717  1.00  0.00           H  
ATOM   1866  HA  ALA A 135      59.512  -9.963  29.644  1.00  0.00           H  
ATOM   1867  HB1 ALA A 135      60.757 -10.315  27.562  1.00  0.00           H  
ATOM   1868  HB2 ALA A 135      59.051 -10.063  27.280  1.00  0.00           H  
ATOM   1869  HB3 ALA A 135      60.187  -8.770  26.977  1.00  0.00           H  
ATOM   1870  N   ILE A 136      61.860  -9.477  30.250  1.00  0.00           N  
ATOM   1871  CA  ILE A 136      63.154  -9.125  30.810  1.00  0.00           C  
ATOM   1872  C   ILE A 136      64.111  -8.846  29.659  1.00  0.00           C  
ATOM   1873  O   ILE A 136      64.257  -9.653  28.739  1.00  0.00           O  
ATOM   1874  CB  ILE A 136      63.692 -10.261  31.701  1.00  0.00           C  
ATOM   1875  CG1 ILE A 136      62.773 -10.419  32.916  1.00  0.00           C  
ATOM   1876  CG2 ILE A 136      65.098  -9.959  32.163  1.00  0.00           C  
ATOM   1877  CD1 ILE A 136      63.233 -11.471  33.914  1.00  0.00           C  
ATOM   1878  H   ILE A 136      61.515 -10.408  30.371  1.00  0.00           H  
ATOM   1879  HA  ILE A 136      63.050  -8.238  31.400  1.00  0.00           H  
ATOM   1880  HB  ILE A 136      63.695 -11.174  31.142  1.00  0.00           H  
ATOM   1881 HG12 ILE A 136      61.799 -10.691  32.567  1.00  0.00           H  
ATOM   1882 HG13 ILE A 136      62.720  -9.477  33.421  1.00  0.00           H  
ATOM   1883 HG21 ILE A 136      65.451 -10.760  32.779  1.00  0.00           H  
ATOM   1884 HG22 ILE A 136      65.738  -9.855  31.312  1.00  0.00           H  
ATOM   1885 HG23 ILE A 136      65.101  -9.049  32.725  1.00  0.00           H  
ATOM   1886 HD11 ILE A 136      62.540 -11.518  34.728  1.00  0.00           H  
ATOM   1887 HD12 ILE A 136      63.281 -12.424  33.431  1.00  0.00           H  
ATOM   1888 HD13 ILE A 136      64.202 -11.211  34.285  1.00  0.00           H  
ATOM   1889  N   GLN A 137      64.749  -7.683  29.715  1.00  0.00           N  
ATOM   1890  CA  GLN A 137      65.677  -7.252  28.682  1.00  0.00           C  
ATOM   1891  C   GLN A 137      66.787  -8.247  28.354  1.00  0.00           C  
ATOM   1892  O   GLN A 137      66.960  -8.623  27.197  1.00  0.00           O  
ATOM   1893  CB  GLN A 137      66.275  -5.900  29.084  1.00  0.00           C  
ATOM   1894  CG  GLN A 137      65.231  -4.789  29.181  1.00  0.00           C  
ATOM   1895  CD  GLN A 137      65.527  -3.790  30.281  1.00  0.00           C  
ATOM   1896  OE1 GLN A 137      66.559  -3.977  30.931  1.00  0.00           O  
ATOM   1897  NE2 GLN A 137      64.702  -2.785  30.526  1.00  0.00           N  
ATOM   1898  H   GLN A 137      64.585  -7.081  30.497  1.00  0.00           H  
ATOM   1899  HA  GLN A 137      65.111  -7.098  27.787  1.00  0.00           H  
ATOM   1900  HB2 GLN A 137      67.004  -5.619  28.353  1.00  0.00           H  
ATOM   1901  HB3 GLN A 137      66.748  -6.007  30.038  1.00  0.00           H  
ATOM   1902  HG2 GLN A 137      64.277  -5.234  29.373  1.00  0.00           H  
ATOM   1903  HG3 GLN A 137      65.200  -4.268  28.247  1.00  0.00           H  
ATOM   1904 HE21 GLN A 137      64.899  -2.146  31.269  1.00  0.00           H  
ATOM   1905 HE22 GLN A 137      63.881  -2.664  29.967  1.00  0.00           H  
ATOM   1906  N   ALA A 138      67.526  -8.684  29.369  1.00  0.00           N  
ATOM   1907  CA  ALA A 138      68.636  -9.614  29.165  1.00  0.00           C  
ATOM   1908  C   ALA A 138      68.262 -10.877  28.393  1.00  0.00           C  
ATOM   1909  O   ALA A 138      69.054 -11.380  27.594  1.00  0.00           O  
ATOM   1910  CB  ALA A 138      69.252  -9.987  30.502  1.00  0.00           C  
ATOM   1911  H   ALA A 138      67.318  -8.369  30.295  1.00  0.00           H  
ATOM   1912  HA  ALA A 138      69.385  -9.101  28.598  1.00  0.00           H  
ATOM   1913  HB1 ALA A 138      70.063 -10.667  30.344  1.00  0.00           H  
ATOM   1914  HB2 ALA A 138      69.616  -9.105  30.986  1.00  0.00           H  
ATOM   1915  HB3 ALA A 138      68.511 -10.452  31.119  1.00  0.00           H  
ATOM   1916  N   VAL A 139      67.064 -11.399  28.625  1.00  0.00           N  
ATOM   1917  CA  VAL A 139      66.655 -12.598  27.911  1.00  0.00           C  
ATOM   1918  C   VAL A 139      66.484 -12.292  26.423  1.00  0.00           C  
ATOM   1919  O   VAL A 139      66.895 -13.085  25.578  1.00  0.00           O  
ATOM   1920  CB  VAL A 139      65.343 -13.200  28.500  1.00  0.00           C  
ATOM   1921  CG1 VAL A 139      64.824 -14.319  27.593  1.00  0.00           C  
ATOM   1922  CG2 VAL A 139      65.617 -13.753  29.921  1.00  0.00           C  
ATOM   1923  H   VAL A 139      66.447 -10.971  29.286  1.00  0.00           H  
ATOM   1924  HA  VAL A 139      67.431 -13.327  28.014  1.00  0.00           H  
ATOM   1925  HB  VAL A 139      64.603 -12.430  28.562  1.00  0.00           H  
ATOM   1926 HG11 VAL A 139      63.924 -14.725  28.006  1.00  0.00           H  
ATOM   1927 HG12 VAL A 139      64.623 -13.924  26.619  1.00  0.00           H  
ATOM   1928 HG13 VAL A 139      65.562 -15.090  27.520  1.00  0.00           H  
ATOM   1929 HG21 VAL A 139      64.715 -14.166  30.323  1.00  0.00           H  
ATOM   1930 HG22 VAL A 139      66.366 -14.516  29.869  1.00  0.00           H  
ATOM   1931 HG23 VAL A 139      65.959 -12.960  30.553  1.00  0.00           H  
ATOM   1932  N   LEU A 140      65.902 -11.140  26.101  1.00  0.00           N  
ATOM   1933  CA  LEU A 140      65.710 -10.756  24.706  1.00  0.00           C  
ATOM   1934  C   LEU A 140      67.056 -10.687  23.974  1.00  0.00           C  
ATOM   1935  O   LEU A 140      67.152 -11.074  22.805  1.00  0.00           O  
ATOM   1936  CB  LEU A 140      65.017  -9.397  24.617  1.00  0.00           C  
ATOM   1937  CG  LEU A 140      63.662  -9.244  25.311  1.00  0.00           C  
ATOM   1938  CD1 LEU A 140      63.178  -7.792  25.192  1.00  0.00           C  
ATOM   1939  CD2 LEU A 140      62.661 -10.206  24.691  1.00  0.00           C  
ATOM   1940  H   LEU A 140      65.591 -10.527  26.827  1.00  0.00           H  
ATOM   1941  HA  LEU A 140      65.094 -11.489  24.228  1.00  0.00           H  
ATOM   1942  HB2 LEU A 140      64.871  -9.180  23.579  1.00  0.00           H  
ATOM   1943  HB3 LEU A 140      65.678  -8.672  25.044  1.00  0.00           H  
ATOM   1944  HG  LEU A 140      63.776  -9.486  26.347  1.00  0.00           H  
ATOM   1945 HD11 LEU A 140      62.231  -7.691  25.679  1.00  0.00           H  
ATOM   1946 HD12 LEU A 140      63.889  -7.140  25.656  1.00  0.00           H  
ATOM   1947 HD13 LEU A 140      63.078  -7.533  24.159  1.00  0.00           H  
ATOM   1948 HD21 LEU A 140      61.714 -10.098  25.177  1.00  0.00           H  
ATOM   1949 HD22 LEU A 140      62.554  -9.987  23.649  1.00  0.00           H  
ATOM   1950 HD23 LEU A 140      63.011 -11.210  24.810  1.00  0.00           H  
ATOM   1951  N   SER A 141      68.089 -10.195  24.660  1.00  0.00           N  
ATOM   1952  CA  SER A 141      69.420 -10.080  24.071  1.00  0.00           C  
ATOM   1953  C   SER A 141      69.992 -11.434  23.709  1.00  0.00           C  
ATOM   1954  O   SER A 141      70.661 -11.580  22.681  1.00  0.00           O  
ATOM   1955  CB  SER A 141      70.398  -9.383  25.024  1.00  0.00           C  
ATOM   1956  OG  SER A 141      70.272  -7.979  24.958  1.00  0.00           O  
ATOM   1957  H   SER A 141      67.948  -9.897  25.604  1.00  0.00           H  
ATOM   1958  HA  SER A 141      69.345  -9.496  23.178  1.00  0.00           H  
ATOM   1959  HB2 SER A 141      71.398  -9.655  24.757  1.00  0.00           H  
ATOM   1960  HB3 SER A 141      70.196  -9.704  26.025  1.00  0.00           H  
ATOM   1961  HG  SER A 141      70.922  -7.556  25.590  1.00  0.00           H  
ATOM   1962  N   LEU A 142      69.754 -12.419  24.568  1.00  0.00           N  
ATOM   1963  CA  LEU A 142      70.266 -13.757  24.296  1.00  0.00           C  
ATOM   1964  C   LEU A 142      69.576 -14.268  23.035  1.00  0.00           C  
ATOM   1965  O   LEU A 142      70.228 -14.808  22.139  1.00  0.00           O  
ATOM   1966  CB  LEU A 142      69.992 -14.707  25.465  1.00  0.00           C  
ATOM   1967  CG  LEU A 142      70.634 -16.080  25.250  1.00  0.00           C  
ATOM   1968  CD1 LEU A 142      72.144 -15.930  25.371  1.00  0.00           C  
ATOM   1969  CD2 LEU A 142      70.103 -17.102  26.257  1.00  0.00           C  
ATOM   1970  H   LEU A 142      69.225 -12.243  25.399  1.00  0.00           H  
ATOM   1971  HA  LEU A 142      71.321 -13.703  24.124  1.00  0.00           H  
ATOM   1972  HB2 LEU A 142      68.934 -14.832  25.568  1.00  0.00           H  
ATOM   1973  HB3 LEU A 142      70.389 -14.276  26.361  1.00  0.00           H  
ATOM   1974  HG  LEU A 142      70.400 -16.418  24.262  1.00  0.00           H  
ATOM   1975 HD11 LEU A 142      72.610 -16.882  25.223  1.00  0.00           H  
ATOM   1976 HD12 LEU A 142      72.495 -15.242  24.630  1.00  0.00           H  
ATOM   1977 HD13 LEU A 142      72.389 -15.560  26.345  1.00  0.00           H  
ATOM   1978 HD21 LEU A 142      70.568 -18.050  26.083  1.00  0.00           H  
ATOM   1979 HD22 LEU A 142      70.326 -16.773  27.250  1.00  0.00           H  
ATOM   1980 HD23 LEU A 142      69.044 -17.199  26.142  1.00  0.00           H  
ATOM   1981  N   TYR A 143      68.258 -14.080  22.960  1.00  0.00           N  
ATOM   1982  CA  TYR A 143      67.510 -14.520  21.788  1.00  0.00           C  
ATOM   1983  C   TYR A 143      68.074 -13.856  20.527  1.00  0.00           C  
ATOM   1984  O   TYR A 143      68.257 -14.505  19.503  1.00  0.00           O  
ATOM   1985  CB  TYR A 143      66.025 -14.190  21.948  1.00  0.00           C  
ATOM   1986  CG  TYR A 143      65.345 -14.940  23.068  1.00  0.00           C  
ATOM   1987  CD1 TYR A 143      65.936 -16.064  23.644  1.00  0.00           C  
ATOM   1988  CD2 TYR A 143      64.077 -14.565  23.505  1.00  0.00           C  
ATOM   1989  CE1 TYR A 143      65.273 -16.799  24.623  1.00  0.00           C  
ATOM   1990  CE2 TYR A 143      63.402 -15.293  24.478  1.00  0.00           C  
ATOM   1991  CZ  TYR A 143      64.002 -16.411  25.032  1.00  0.00           C  
ATOM   1992  OH  TYR A 143      63.320 -17.160  25.973  1.00  0.00           O  
ATOM   1993  H   TYR A 143      67.778 -13.633  23.715  1.00  0.00           H  
ATOM   1994  HA  TYR A 143      67.616 -15.580  21.693  1.00  0.00           H  
ATOM   1995  HB2 TYR A 143      65.527 -14.430  21.032  1.00  0.00           H  
ATOM   1996  HB3 TYR A 143      65.932 -13.142  22.141  1.00  0.00           H  
ATOM   1997  HD1 TYR A 143      66.913 -16.366  23.329  1.00  0.00           H  
ATOM   1998  HD2 TYR A 143      63.613 -13.698  23.083  1.00  0.00           H  
ATOM   1999  HE1 TYR A 143      65.739 -17.658  25.058  1.00  0.00           H  
ATOM   2000  HE2 TYR A 143      62.426 -14.992  24.796  1.00  0.00           H  
ATOM   2001  HH  TYR A 143      63.741 -17.981  26.359  1.00  0.00           H  
ATOM   2002  N   ALA A 144      68.355 -12.561  20.616  1.00  0.00           N  
ATOM   2003  CA  ALA A 144      68.917 -11.811  19.501  1.00  0.00           C  
ATOM   2004  C   ALA A 144      70.214 -12.447  18.996  1.00  0.00           C  
ATOM   2005  O   ALA A 144      70.502 -12.404  17.799  1.00  0.00           O  
ATOM   2006  CB  ALA A 144      69.179 -10.361  19.925  1.00  0.00           C  
ATOM   2007  H   ALA A 144      68.175 -12.085  21.477  1.00  0.00           H  
ATOM   2008  HA  ALA A 144      68.206 -11.808  18.701  1.00  0.00           H  
ATOM   2009  HB1 ALA A 144      69.591  -9.817  19.101  1.00  0.00           H  
ATOM   2010  HB2 ALA A 144      68.259  -9.906  20.228  1.00  0.00           H  
ATOM   2011  HB3 ALA A 144      69.869 -10.348  20.742  1.00  0.00           H  
ATOM   2012  N   SER A 145      71.001 -13.022  19.908  1.00  0.00           N  
ATOM   2013  CA  SER A 145      72.260 -13.666  19.535  1.00  0.00           C  
ATOM   2014  C   SER A 145      71.991 -15.036  18.914  1.00  0.00           C  
ATOM   2015  O   SER A 145      72.897 -15.667  18.375  1.00  0.00           O  
ATOM   2016  CB  SER A 145      73.159 -13.864  20.759  1.00  0.00           C  
ATOM   2017  OG  SER A 145      72.765 -15.017  21.492  1.00  0.00           O  
ATOM   2018  H   SER A 145      70.723 -13.012  20.869  1.00  0.00           H  
ATOM   2019  HA  SER A 145      72.770 -13.052  18.822  1.00  0.00           H  
ATOM   2020  HB2 SER A 145      73.086 -13.004  21.391  1.00  0.00           H  
ATOM   2021  HB3 SER A 145      74.172 -13.983  20.435  1.00  0.00           H  
ATOM   2022  HG  SER A 145      71.781 -15.161  21.383  1.00  0.00           H  
ATOM   2023  N   GLY A 146      70.747 -15.497  19.013  1.00  0.00           N  
ATOM   2024  CA  GLY A 146      70.390 -16.791  18.457  1.00  0.00           C  
ATOM   2025  C   GLY A 146      70.630 -17.955  19.398  1.00  0.00           C  
ATOM   2026  O   GLY A 146      70.848 -19.075  18.958  1.00  0.00           O  
ATOM   2027  H   GLY A 146      70.051 -14.947  19.475  1.00  0.00           H  
ATOM   2028  HA2 GLY A 146      70.971 -16.949  17.572  1.00  0.00           H  
ATOM   2029  HA3 GLY A 146      69.351 -16.773  18.203  1.00  0.00           H  
ATOM   2030  N   ARG A 147      70.584 -17.698  20.699  1.00  0.00           N  
ATOM   2031  CA  ARG A 147      70.806 -18.737  21.698  1.00  0.00           C  
ATOM   2032  C   ARG A 147      69.630 -18.804  22.660  1.00  0.00           C  
ATOM   2033  O   ARG A 147      68.831 -17.873  22.738  1.00  0.00           O  
ATOM   2034  CB  ARG A 147      72.066 -18.437  22.517  1.00  0.00           C  
ATOM   2035  CG  ARG A 147      73.342 -18.336  21.715  1.00  0.00           C  
ATOM   2036  CD  ARG A 147      74.504 -17.890  22.597  1.00  0.00           C  
ATOM   2037  NE  ARG A 147      75.800 -18.088  21.950  1.00  0.00           N  
ATOM   2038  CZ  ARG A 147      76.213 -17.433  20.871  1.00  0.00           C  
ATOM   2039  NH1 ARG A 147      75.437 -16.522  20.303  1.00  0.00           N  
ATOM   2040  NH2 ARG A 147      77.406 -17.690  20.360  1.00  0.00           N  
ATOM   2041  H   ARG A 147      70.392 -16.765  21.003  1.00  0.00           H  
ATOM   2042  HA  ARG A 147      70.918 -19.682  21.208  1.00  0.00           H  
ATOM   2043  HB2 ARG A 147      72.188 -19.219  23.237  1.00  0.00           H  
ATOM   2044  HB3 ARG A 147      71.918 -17.506  23.024  1.00  0.00           H  
ATOM   2045  HG2 ARG A 147      73.206 -17.624  20.928  1.00  0.00           H  
ATOM   2046  HG3 ARG A 147      73.568 -19.294  21.295  1.00  0.00           H  
ATOM   2047  HD2 ARG A 147      74.483 -18.455  23.505  1.00  0.00           H  
ATOM   2048  HD3 ARG A 147      74.387 -16.850  22.821  1.00  0.00           H  
ATOM   2049  HE  ARG A 147      76.419 -18.765  22.348  1.00  0.00           H  
ATOM   2050 HH11 ARG A 147      75.753 -16.032  19.491  1.00  0.00           H  
ATOM   2051 HH12 ARG A 147      74.535 -16.324  20.687  1.00  0.00           H  
ATOM   2052 HH21 ARG A 147      77.995 -18.376  20.786  1.00  0.00           H  
ATOM   2053 HH22 ARG A 147      77.719 -17.198  19.548  1.00  0.00           H  
ATOM   2054  N   THR A 148      69.539 -19.908  23.393  1.00  0.00           N  
ATOM   2055  CA  THR A 148      68.497 -20.082  24.392  1.00  0.00           C  
ATOM   2056  C   THR A 148      69.189 -20.315  25.729  1.00  0.00           C  
ATOM   2057  O   THR A 148      68.561 -20.260  26.786  1.00  0.00           O  
ATOM   2058  CB  THR A 148      67.564 -21.266  24.052  1.00  0.00           C  
ATOM   2059  OG1 THR A 148      68.338 -22.445  23.777  1.00  0.00           O  
ATOM   2060  CG2 THR A 148      66.705 -20.914  22.850  1.00  0.00           C  
ATOM   2061  H   THR A 148      70.206 -20.640  23.254  1.00  0.00           H  
ATOM   2062  HA  THR A 148      67.916 -19.185  24.451  1.00  0.00           H  
ATOM   2063  HB  THR A 148      66.927 -21.457  24.890  1.00  0.00           H  
ATOM   2064  HG1 THR A 148      69.188 -22.416  24.303  1.00  0.00           H  
ATOM   2065 HG21 THR A 148      66.061 -21.737  22.619  1.00  0.00           H  
ATOM   2066 HG22 THR A 148      66.114 -20.051  23.074  1.00  0.00           H  
ATOM   2067 HG23 THR A 148      67.335 -20.707  22.010  1.00  0.00           H  
ATOM   2068  N   THR A 149      70.494 -20.565  25.667  1.00  0.00           N  
ATOM   2069  CA  THR A 149      71.307 -20.786  26.860  1.00  0.00           C  
ATOM   2070  C   THR A 149      72.556 -19.910  26.817  1.00  0.00           C  
ATOM   2071  O   THR A 149      73.231 -19.815  25.794  1.00  0.00           O  
ATOM   2072  CB  THR A 149      71.744 -22.268  26.982  1.00  0.00           C  
ATOM   2073  OG1 THR A 149      70.604 -23.073  27.298  1.00  0.00           O  
ATOM   2074  CG2 THR A 149      72.796 -22.441  28.072  1.00  0.00           C  
ATOM   2075  H   THR A 149      70.935 -20.603  24.770  1.00  0.00           H  
ATOM   2076  HA  THR A 149      70.731 -20.524  27.723  1.00  0.00           H  
ATOM   2077  HB  THR A 149      72.152 -22.591  26.047  1.00  0.00           H  
ATOM   2078  HG1 THR A 149      70.466 -23.753  26.578  1.00  0.00           H  
ATOM   2079 HG21 THR A 149      73.079 -23.471  28.134  1.00  0.00           H  
ATOM   2080 HG22 THR A 149      73.655 -21.849  27.836  1.00  0.00           H  
ATOM   2081 HG23 THR A 149      72.392 -22.125  29.011  1.00  0.00           H  
ATOM   2082  N   GLY A 150      72.857 -19.268  27.936  1.00  0.00           N  
ATOM   2083  CA  GLY A 150      74.032 -18.417  28.006  1.00  0.00           C  
ATOM   2084  C   GLY A 150      73.904 -17.436  29.149  1.00  0.00           C  
ATOM   2085  O   GLY A 150      72.863 -17.389  29.798  1.00  0.00           O  
ATOM   2086  H   GLY A 150      72.270 -19.370  28.739  1.00  0.00           H  
ATOM   2087  HA2 GLY A 150      74.132 -17.877  27.088  1.00  0.00           H  
ATOM   2088  HA3 GLY A 150      74.899 -19.025  28.158  1.00  0.00           H  
ATOM   2089  N   ILE A 151      74.961 -16.677  29.425  1.00  0.00           N  
ATOM   2090  CA  ILE A 151      74.898 -15.677  30.480  1.00  0.00           C  
ATOM   2091  C   ILE A 151      75.125 -14.340  29.817  1.00  0.00           C  
ATOM   2092  O   ILE A 151      76.145 -14.123  29.178  1.00  0.00           O  
ATOM   2093  CB  ILE A 151      75.962 -15.881  31.580  1.00  0.00           C  
ATOM   2094  CG1 ILE A 151      75.814 -14.772  32.630  1.00  0.00           C  
ATOM   2095  CG2 ILE A 151      77.367 -15.860  30.983  1.00  0.00           C  
ATOM   2096  CD1 ILE A 151      76.669 -14.956  33.862  1.00  0.00           C  
ATOM   2097  H   ILE A 151      75.806 -16.795  28.903  1.00  0.00           H  
ATOM   2098  HA  ILE A 151      73.988 -15.690  30.894  1.00  0.00           H  
ATOM   2099  HB  ILE A 151      75.809 -16.766  32.019  1.00  0.00           H  
ATOM   2100 HG12 ILE A 151      74.857 -14.739  32.917  1.00  0.00           H  
ATOM   2101 HG13 ILE A 151      76.064 -13.903  32.203  1.00  0.00           H  
ATOM   2102 HG21 ILE A 151      78.040 -15.994  31.710  1.00  0.00           H  
ATOM   2103 HG22 ILE A 151      77.454 -16.594  30.309  1.00  0.00           H  
ATOM   2104 HG23 ILE A 151      77.527 -14.979  30.538  1.00  0.00           H  
ATOM   2105 HD11 ILE A 151      77.633 -14.979  33.598  1.00  0.00           H  
ATOM   2106 HD12 ILE A 151      76.514 -14.195  34.492  1.00  0.00           H  
ATOM   2107 HD13 ILE A 151      76.426 -15.816  34.311  1.00  0.00           H  
ATOM   2108  N   VAL A 152      74.154 -13.449  29.951  1.00  0.00           N  
ATOM   2109  CA  VAL A 152      74.253 -12.136  29.344  1.00  0.00           C  
ATOM   2110  C   VAL A 152      74.745 -11.089  30.326  1.00  0.00           C  
ATOM   2111  O   VAL A 152      74.303 -11.044  31.477  1.00  0.00           O  
ATOM   2112  CB  VAL A 152      72.875 -11.656  28.797  1.00  0.00           C  
ATOM   2113  CG1 VAL A 152      72.990 -10.232  28.254  1.00  0.00           C  
ATOM   2114  CG2 VAL A 152      72.389 -12.594  27.699  1.00  0.00           C  
ATOM   2115  H   VAL A 152      73.339 -13.686  30.480  1.00  0.00           H  
ATOM   2116  HA  VAL A 152      74.898 -12.186  28.582  1.00  0.00           H  
ATOM   2117  HB  VAL A 152      72.211 -11.663  29.545  1.00  0.00           H  
ATOM   2118 HG11 VAL A 152      72.101  -9.935  27.906  1.00  0.00           H  
ATOM   2119 HG12 VAL A 152      73.283  -9.618  28.987  1.00  0.00           H  
ATOM   2120 HG13 VAL A 152      73.662 -10.211  27.513  1.00  0.00           H  
ATOM   2121 HG21 VAL A 152      72.290 -13.518  28.069  1.00  0.00           H  
ATOM   2122 HG22 VAL A 152      71.505 -12.276  27.356  1.00  0.00           H  
ATOM   2123 HG23 VAL A 152      73.053 -12.604  26.951  1.00  0.00           H  
ATOM   2124  N   LEU A 153      75.680 -10.265  29.875  1.00  0.00           N  
ATOM   2125  CA  LEU A 153      76.168  -9.166  30.690  1.00  0.00           C  
ATOM   2126  C   LEU A 153      75.558  -7.948  30.019  1.00  0.00           C  
ATOM   2127  O   LEU A 153      76.068  -7.481  29.002  1.00  0.00           O  
ATOM   2128  CB  LEU A 153      77.691  -9.053  30.637  1.00  0.00           C  
ATOM   2129  CG  LEU A 153      78.231  -7.711  31.142  1.00  0.00           C  
ATOM   2130  CD1 LEU A 153      77.916  -7.522  32.614  1.00  0.00           C  
ATOM   2131  CD2 LEU A 153      79.714  -7.670  30.925  1.00  0.00           C  
ATOM   2132  H   LEU A 153      76.056 -10.402  28.958  1.00  0.00           H  
ATOM   2133  HA  LEU A 153      75.849  -9.252  31.634  1.00  0.00           H  
ATOM   2134  HB2 LEU A 153      77.983  -9.173  29.688  1.00  0.00           H  
ATOM   2135  HB3 LEU A 153      78.081  -9.781  31.200  1.00  0.00           H  
ATOM   2136  HG  LEU A 153      77.805  -6.972  30.620  1.00  0.00           H  
ATOM   2137 HD11 LEU A 153      78.277  -6.642  32.922  1.00  0.00           H  
ATOM   2138 HD12 LEU A 153      76.925  -7.541  32.748  1.00  0.00           H  
ATOM   2139 HD13 LEU A 153      78.338  -8.258  33.142  1.00  0.00           H  
ATOM   2140 HD21 LEU A 153      79.911  -7.768  29.949  1.00  0.00           H  
ATOM   2141 HD22 LEU A 153      80.075  -6.797  31.252  1.00  0.00           H  
ATOM   2142 HD23 LEU A 153      80.145  -8.419  31.429  1.00  0.00           H  
ATOM   2143  N   ASP A 154      74.453  -7.458  30.570  1.00  0.00           N  
ATOM   2144  CA  ASP A 154      73.756  -6.292  30.031  1.00  0.00           C  
ATOM   2145  C   ASP A 154      74.268  -5.087  30.822  1.00  0.00           C  
ATOM   2146  O   ASP A 154      74.193  -5.077  32.054  1.00  0.00           O  
ATOM   2147  CB  ASP A 154      72.232  -6.464  30.227  1.00  0.00           C  
ATOM   2148  CG  ASP A 154      71.390  -5.490  29.390  1.00  0.00           C  
ATOM   2149  OD1 ASP A 154      70.175  -5.399  29.633  1.00  0.00           O  
ATOM   2150  OD2 ASP A 154      71.921  -4.824  28.484  1.00  0.00           O  
ATOM   2151  H   ASP A 154      74.084  -7.904  31.385  1.00  0.00           H  
ATOM   2152  HA  ASP A 154      73.983  -6.174  28.992  1.00  0.00           H  
ATOM   2153  HB2 ASP A 154      72.004  -6.306  31.260  1.00  0.00           H  
ATOM   2154  HB3 ASP A 154      71.966  -7.463  29.952  1.00  0.00           H  
ATOM   2155  N   SER A 155      74.802  -4.092  30.116  1.00  0.00           N  
ATOM   2156  CA  SER A 155      75.327  -2.879  30.748  1.00  0.00           C  
ATOM   2157  C   SER A 155      74.871  -1.654  29.962  1.00  0.00           C  
ATOM   2158  O   SER A 155      75.242  -1.481  28.800  1.00  0.00           O  
ATOM   2159  CB  SER A 155      76.859  -2.925  30.789  1.00  0.00           C  
ATOM   2160  OG  SER A 155      77.393  -1.822  31.507  1.00  0.00           O  
ATOM   2161  H   SER A 155      74.846  -4.176  29.120  1.00  0.00           H  
ATOM   2162  HA  SER A 155      74.976  -2.818  31.682  1.00  0.00           H  
ATOM   2163  HB2 SER A 155      77.210  -2.904  29.853  1.00  0.00           H  
ATOM   2164  HB3 SER A 155      77.147  -3.773  31.234  1.00  0.00           H  
ATOM   2165  HG  SER A 155      78.391  -1.881  31.515  1.00  0.00           H  
ATOM   2166  N   GLY A 156      74.068  -0.798  30.595  1.00  0.00           N  
ATOM   2167  CA  GLY A 156      73.565   0.376  29.904  1.00  0.00           C  
ATOM   2168  C   GLY A 156      74.091   1.715  30.380  1.00  0.00           C  
ATOM   2169  O   GLY A 156      75.300   1.912  30.499  1.00  0.00           O  
ATOM   2170  H   GLY A 156      73.812  -0.965  31.547  1.00  0.00           H  
ATOM   2171  HA2 GLY A 156      72.570   0.386  30.006  1.00  0.00           H  
ATOM   2172  HA3 GLY A 156      73.800   0.283  28.936  1.00  0.00           H  
ATOM   2173  N   ASP A 157      73.170   2.639  30.652  1.00  0.00           N  
ATOM   2174  CA  ASP A 157      73.531   3.973  31.112  1.00  0.00           C  
ATOM   2175  C   ASP A 157      73.332   4.161  32.612  1.00  0.00           C  
ATOM   2176  O   ASP A 157      73.929   5.056  33.219  1.00  0.00           O  
ATOM   2177  CB  ASP A 157      72.712   5.029  30.361  1.00  0.00           C  
ATOM   2178  CG  ASP A 157      73.204   6.440  30.622  1.00  0.00           C  
ATOM   2179  OD1 ASP A 157      74.389   6.716  30.349  1.00  0.00           O  
ATOM   2180  OD2 ASP A 157      72.418   7.274  31.102  1.00  0.00           O  
ATOM   2181  H   ASP A 157      72.203   2.410  30.537  1.00  0.00           H  
ATOM   2182  HA  ASP A 157      74.498   4.123  30.905  1.00  0.00           H  
ATOM   2183  HB2 ASP A 157      72.773   4.844  29.380  1.00  0.00           H  
ATOM   2184  HB3 ASP A 157      71.758   4.963  30.654  1.00  0.00           H  
ATOM   2185  N   GLY A 158      72.498   3.322  33.214  1.00  0.00           N  
ATOM   2186  CA  GLY A 158      72.240   3.462  34.632  1.00  0.00           C  
ATOM   2187  C   GLY A 158      72.439   2.218  35.476  1.00  0.00           C  
ATOM   2188  O   GLY A 158      72.538   2.308  36.701  1.00  0.00           O  
ATOM   2189  H   GLY A 158      72.050   2.597  32.691  1.00  0.00           H  
ATOM   2190  HA2 GLY A 158      71.291   3.756  34.742  1.00  0.00           H  
ATOM   2191  HA3 GLY A 158      72.851   4.171  34.985  1.00  0.00           H  
ATOM   2192  N   VAL A 159      72.503   1.051  34.847  1.00  0.00           N  
ATOM   2193  CA  VAL A 159      72.675  -0.167  35.613  1.00  0.00           C  
ATOM   2194  C   VAL A 159      73.267  -1.274  34.766  1.00  0.00           C  
ATOM   2195  O   VAL A 159      73.187  -1.238  33.541  1.00  0.00           O  
ATOM   2196  CB  VAL A 159      71.322  -0.637  36.183  1.00  0.00           C  
ATOM   2197  CG1 VAL A 159      70.462  -1.229  35.074  1.00  0.00           C  
ATOM   2198  CG2 VAL A 159      71.542  -1.640  37.285  1.00  0.00           C  
ATOM   2199  H   VAL A 159      72.433   1.012  33.850  1.00  0.00           H  
ATOM   2200  HA  VAL A 159      73.295   0.019  36.375  1.00  0.00           H  
ATOM   2201  HB  VAL A 159      70.846   0.155  36.565  1.00  0.00           H  
ATOM   2202 HG11 VAL A 159      69.588  -1.530  35.455  1.00  0.00           H  
ATOM   2203 HG12 VAL A 159      70.299  -0.535  34.373  1.00  0.00           H  
ATOM   2204 HG13 VAL A 159      70.935  -2.010  34.667  1.00  0.00           H  
ATOM   2205 HG21 VAL A 159      72.077  -1.219  38.017  1.00  0.00           H  
ATOM   2206 HG22 VAL A 159      70.658  -1.937  37.647  1.00  0.00           H  
ATOM   2207 HG23 VAL A 159      72.037  -2.430  36.923  1.00  0.00           H  
ATOM   2208  N   SER A 160      73.872  -2.246  35.432  1.00  0.00           N  
ATOM   2209  CA  SER A 160      74.462  -3.396  34.766  1.00  0.00           C  
ATOM   2210  C   SER A 160      73.940  -4.658  35.453  1.00  0.00           C  
ATOM   2211  O   SER A 160      73.813  -4.695  36.675  1.00  0.00           O  
ATOM   2212  CB  SER A 160      75.987  -3.350  34.868  1.00  0.00           C  
ATOM   2213  OG  SER A 160      76.518  -2.237  34.174  1.00  0.00           O  
ATOM   2214  H   SER A 160      73.925  -2.187  36.429  1.00  0.00           H  
ATOM   2215  HA  SER A 160      74.191  -3.402  33.804  1.00  0.00           H  
ATOM   2216  HB2 SER A 160      76.365  -4.189  34.475  1.00  0.00           H  
ATOM   2217  HB3 SER A 160      76.247  -3.287  35.832  1.00  0.00           H  
ATOM   2218  HG  SER A 160      77.514  -2.235  34.259  1.00  0.00           H  
ATOM   2219  N   HIS A 161      73.619  -5.682  34.668  1.00  0.00           N  
ATOM   2220  CA  HIS A 161      73.136  -6.945  35.217  1.00  0.00           C  
ATOM   2221  C   HIS A 161      73.824  -8.110  34.514  1.00  0.00           C  
ATOM   2222  O   HIS A 161      74.272  -7.976  33.374  1.00  0.00           O  
ATOM   2223  CB  HIS A 161      71.630  -7.128  34.986  1.00  0.00           C  
ATOM   2224  CG  HIS A 161      70.756  -6.252  35.826  1.00  0.00           C  
ATOM   2225  ND1 HIS A 161      70.298  -5.025  35.397  1.00  0.00           N  
ATOM   2226  CD2 HIS A 161      70.211  -6.451  37.050  1.00  0.00           C  
ATOM   2227  CE1 HIS A 161      69.505  -4.508  36.319  1.00  0.00           C  
ATOM   2228  NE2 HIS A 161      69.435  -5.354  37.332  1.00  0.00           N  
ATOM   2229  H   HIS A 161      73.711  -5.584  33.677  1.00  0.00           H  
ATOM   2230  HA  HIS A 161      73.332  -6.982  36.197  1.00  0.00           H  
ATOM   2231  HB2 HIS A 161      71.398  -8.080  35.184  1.00  0.00           H  
ATOM   2232  HB3 HIS A 161      71.436  -6.931  34.025  1.00  0.00           H  
ATOM   2233  HD1 HIS A 161      70.529  -4.594  34.525  1.00  0.00           H  
ATOM   2234  HD2 HIS A 161      70.348  -7.248  37.638  1.00  0.00           H  
ATOM   2235  HE1 HIS A 161      69.037  -3.626  36.260  1.00  0.00           H  
ATOM   2236  HE2 HIS A 161      68.903  -5.217  38.168  1.00  0.00           H  
ATOM   2237  N   THR A 162      73.913  -9.243  35.207  1.00  0.00           N  
ATOM   2238  CA  THR A 162      74.452 -10.472  34.634  1.00  0.00           C  
ATOM   2239  C   THR A 162      73.257 -11.394  34.802  1.00  0.00           C  
ATOM   2240  O   THR A 162      72.730 -11.536  35.903  1.00  0.00           O  
ATOM   2241  CB  THR A 162      75.694 -11.004  35.397  1.00  0.00           C  
ATOM   2242  OG1 THR A 162      75.514 -10.863  36.812  1.00  0.00           O  
ATOM   2243  CG2 THR A 162      76.926 -10.238  34.969  1.00  0.00           C  
ATOM   2244  H   THR A 162      73.599  -9.252  36.156  1.00  0.00           H  
ATOM   2245  HA  THR A 162      74.678 -10.335  33.597  1.00  0.00           H  
ATOM   2246  HB  THR A 162      75.829 -12.040  35.164  1.00  0.00           H  
ATOM   2247  HG1 THR A 162      76.235 -10.277  37.183  1.00  0.00           H  
ATOM   2248 HG21 THR A 162      77.779 -10.609  35.498  1.00  0.00           H  
ATOM   2249 HG22 THR A 162      77.077 -10.364  33.917  1.00  0.00           H  
ATOM   2250 HG23 THR A 162      76.794  -9.199  35.189  1.00  0.00           H  
ATOM   2251  N   VAL A 163      72.793 -11.980  33.705  1.00  0.00           N  
ATOM   2252  CA  VAL A 163      71.613 -12.835  33.758  1.00  0.00           C  
ATOM   2253  C   VAL A 163      71.808 -14.206  33.132  1.00  0.00           C  
ATOM   2254  O   VAL A 163      71.825 -14.336  31.908  1.00  0.00           O  
ATOM   2255  CB  VAL A 163      70.419 -12.141  33.055  1.00  0.00           C  
ATOM   2256  CG1 VAL A 163      69.206 -13.066  33.018  1.00  0.00           C  
ATOM   2257  CG2 VAL A 163      70.092 -10.840  33.771  1.00  0.00           C  
ATOM   2258  H   VAL A 163      73.258 -11.833  32.832  1.00  0.00           H  
ATOM   2259  HA  VAL A 163      71.354 -12.976  34.786  1.00  0.00           H  
ATOM   2260  HB  VAL A 163      70.703 -11.913  32.049  1.00  0.00           H  
ATOM   2261 HG11 VAL A 163      68.394 -12.570  32.530  1.00  0.00           H  
ATOM   2262 HG12 VAL A 163      69.454 -13.958  32.481  1.00  0.00           H  
ATOM   2263 HG13 VAL A 163      68.920 -13.319  34.017  1.00  0.00           H  
ATOM   2264 HG21 VAL A 163      69.267 -10.362  33.284  1.00  0.00           H  
ATOM   2265 HG22 VAL A 163      69.834 -11.048  34.788  1.00  0.00           H  
ATOM   2266 HG23 VAL A 163      70.945 -10.194  33.744  1.00  0.00           H  
ATOM   2267  N   PRO A 164      71.971 -15.246  33.964  1.00  0.00           N  
ATOM   2268  CA  PRO A 164      72.162 -16.608  33.461  1.00  0.00           C  
ATOM   2269  C   PRO A 164      70.834 -17.115  32.894  1.00  0.00           C  
ATOM   2270  O   PRO A 164      69.788 -16.980  33.530  1.00  0.00           O  
ATOM   2271  CB  PRO A 164      72.588 -17.382  34.702  1.00  0.00           C  
ATOM   2272  CG  PRO A 164      73.218 -16.340  35.566  1.00  0.00           C  
ATOM   2273  CD  PRO A 164      72.268 -15.187  35.407  1.00  0.00           C  
ATOM   2274  HA  PRO A 164      72.929 -16.634  32.715  1.00  0.00           H  
ATOM   2275  HB2 PRO A 164      71.742 -17.821  35.188  1.00  0.00           H  
ATOM   2276  HB3 PRO A 164      73.292 -18.148  34.452  1.00  0.00           H  
ATOM   2277  HG2 PRO A 164      73.273 -16.661  36.585  1.00  0.00           H  
ATOM   2278  HG3 PRO A 164      74.198 -16.087  35.219  1.00  0.00           H  
ATOM   2279  HD2 PRO A 164      71.384 -15.325  35.994  1.00  0.00           H  
ATOM   2280  HD3 PRO A 164      72.731 -14.260  35.673  1.00  0.00           H  
ATOM   2281  N   ILE A 165      70.882 -17.693  31.703  1.00  0.00           N  
ATOM   2282  CA  ILE A 165      69.686 -18.200  31.054  1.00  0.00           C  
ATOM   2283  C   ILE A 165      69.973 -19.638  30.597  1.00  0.00           C  
ATOM   2284  O   ILE A 165      71.027 -19.924  30.014  1.00  0.00           O  
ATOM   2285  CB  ILE A 165      69.323 -17.308  29.843  1.00  0.00           C  
ATOM   2286  CG1 ILE A 165      69.313 -15.841  30.284  1.00  0.00           C  
ATOM   2287  CG2 ILE A 165      67.955 -17.701  29.281  1.00  0.00           C  
ATOM   2288  CD1 ILE A 165      69.274 -14.822  29.141  1.00  0.00           C  
ATOM   2289  H   ILE A 165      71.764 -17.782  31.239  1.00  0.00           H  
ATOM   2290  HA  ILE A 165      68.875 -18.202  31.752  1.00  0.00           H  
ATOM   2291  HB  ILE A 165      70.063 -17.438  29.081  1.00  0.00           H  
ATOM   2292 HG12 ILE A 165      70.197 -15.661  30.859  1.00  0.00           H  
ATOM   2293 HG13 ILE A 165      68.451 -15.685  30.898  1.00  0.00           H  
ATOM   2294 HG21 ILE A 165      67.720 -17.075  28.445  1.00  0.00           H  
ATOM   2295 HG22 ILE A 165      67.979 -18.723  28.966  1.00  0.00           H  
ATOM   2296 HG23 ILE A 165      67.210 -17.579  30.039  1.00  0.00           H  
ATOM   2297 HD11 ILE A 165      69.270 -13.832  29.546  1.00  0.00           H  
ATOM   2298 HD12 ILE A 165      70.136 -14.950  28.520  1.00  0.00           H  
ATOM   2299 HD13 ILE A 165      68.389 -14.973  28.559  1.00  0.00           H  
ATOM   2300  N   TYR A 166      69.044 -20.544  30.873  1.00  0.00           N  
ATOM   2301  CA  TYR A 166      69.232 -21.940  30.504  1.00  0.00           C  
ATOM   2302  C   TYR A 166      67.996 -22.536  29.841  1.00  0.00           C  
ATOM   2303  O   TYR A 166      66.916 -22.595  30.427  1.00  0.00           O  
ATOM   2304  CB  TYR A 166      69.617 -22.754  31.742  1.00  0.00           C  
ATOM   2305  CG  TYR A 166      70.030 -24.175  31.442  1.00  0.00           C  
ATOM   2306  CD1 TYR A 166      71.145 -24.449  30.641  1.00  0.00           C  
ATOM   2307  CD2 TYR A 166      69.314 -25.253  31.965  1.00  0.00           C  
ATOM   2308  CE1 TYR A 166      71.535 -25.764  30.374  1.00  0.00           C  
ATOM   2309  CE2 TYR A 166      69.693 -26.567  31.701  1.00  0.00           C  
ATOM   2310  CZ  TYR A 166      70.801 -26.816  30.910  1.00  0.00           C  
ATOM   2311  OH  TYR A 166      71.173 -28.121  30.667  1.00  0.00           O  
ATOM   2312  H   TYR A 166      68.205 -20.265  31.340  1.00  0.00           H  
ATOM   2313  HA  TYR A 166      70.042 -21.993  29.806  1.00  0.00           H  
ATOM   2314  HB2 TYR A 166      68.775 -22.781  32.402  1.00  0.00           H  
ATOM   2315  HB3 TYR A 166      70.434 -22.262  32.227  1.00  0.00           H  
ATOM   2316  HD1 TYR A 166      71.708 -23.639  30.227  1.00  0.00           H  
ATOM   2317  HD2 TYR A 166      68.458 -25.067  32.580  1.00  0.00           H  
ATOM   2318  HE1 TYR A 166      72.391 -25.960  29.762  1.00  0.00           H  
ATOM   2319  HE2 TYR A 166      69.130 -27.381  32.108  1.00  0.00           H  
ATOM   2320  HH  TYR A 166      70.641 -28.873  31.055  1.00  0.00           H  
ATOM   2321  N   GLU A 167      68.173 -22.973  28.602  1.00  0.00           N  
ATOM   2322  CA  GLU A 167      67.096 -23.568  27.828  1.00  0.00           C  
ATOM   2323  C   GLU A 167      65.986 -22.561  27.592  1.00  0.00           C  
ATOM   2324  O   GLU A 167      64.815 -22.926  27.544  1.00  0.00           O  
ATOM   2325  CB  GLU A 167      66.554 -24.813  28.540  1.00  0.00           C  
ATOM   2326  CG  GLU A 167      67.668 -25.740  29.046  1.00  0.00           C  
ATOM   2327  CD  GLU A 167      67.221 -27.184  29.274  1.00  0.00           C  
ATOM   2328  OE1 GLU A 167      66.182 -27.407  29.934  1.00  0.00           O  
ATOM   2329  OE2 GLU A 167      67.923 -28.102  28.796  1.00  0.00           O  
ATOM   2330  H   GLU A 167      69.078 -22.890  28.186  1.00  0.00           H  
ATOM   2331  HA  GLU A 167      67.488 -23.866  26.878  1.00  0.00           H  
ATOM   2332  HB2 GLU A 167      65.940 -25.359  27.855  1.00  0.00           H  
ATOM   2333  HB3 GLU A 167      65.964 -24.499  29.376  1.00  0.00           H  
ATOM   2334  HG2 GLU A 167      68.034 -25.351  29.973  1.00  0.00           H  
ATOM   2335  HG3 GLU A 167      68.457 -25.742  28.324  1.00  0.00           H  
ATOM   2336  N   GLY A 168      66.364 -21.292  27.462  1.00  0.00           N  
ATOM   2337  CA  GLY A 168      65.394 -20.239  27.196  1.00  0.00           C  
ATOM   2338  C   GLY A 168      64.785 -19.510  28.378  1.00  0.00           C  
ATOM   2339  O   GLY A 168      64.111 -18.495  28.191  1.00  0.00           O  
ATOM   2340  H   GLY A 168      67.332 -21.057  27.549  1.00  0.00           H  
ATOM   2341  HA2 GLY A 168      64.589 -20.681  26.647  1.00  0.00           H  
ATOM   2342  HA3 GLY A 168      65.881 -19.506  26.588  1.00  0.00           H  
ATOM   2343  N   TYR A 169      65.011 -20.010  29.588  1.00  0.00           N  
ATOM   2344  CA  TYR A 169      64.458 -19.378  30.776  1.00  0.00           C  
ATOM   2345  C   TYR A 169      65.546 -18.766  31.637  1.00  0.00           C  
ATOM   2346  O   TYR A 169      66.602 -19.367  31.827  1.00  0.00           O  
ATOM   2347  CB  TYR A 169      63.676 -20.397  31.609  1.00  0.00           C  
ATOM   2348  CG  TYR A 169      62.473 -20.972  30.904  1.00  0.00           C  
ATOM   2349  CD1 TYR A 169      62.612 -21.981  29.953  1.00  0.00           C  
ATOM   2350  CD2 TYR A 169      61.201 -20.463  31.142  1.00  0.00           C  
ATOM   2351  CE1 TYR A 169      61.512 -22.466  29.252  1.00  0.00           C  
ATOM   2352  CE2 TYR A 169      60.099 -20.932  30.449  1.00  0.00           C  
ATOM   2353  CZ  TYR A 169      60.259 -21.932  29.502  1.00  0.00           C  
ATOM   2354  OH  TYR A 169      59.168 -22.370  28.790  1.00  0.00           O  
ATOM   2355  H   TYR A 169      65.570 -20.834  29.684  1.00  0.00           H  
ATOM   2356  HA  TYR A 169      63.788 -18.602  30.469  1.00  0.00           H  
ATOM   2357  HB2 TYR A 169      63.343 -19.915  32.504  1.00  0.00           H  
ATOM   2358  HB3 TYR A 169      64.335 -21.202  31.861  1.00  0.00           H  
ATOM   2359  HD1 TYR A 169      63.581 -22.390  29.758  1.00  0.00           H  
ATOM   2360  HD2 TYR A 169      61.072 -19.694  31.875  1.00  0.00           H  
ATOM   2361  HE1 TYR A 169      61.633 -23.244  28.527  1.00  0.00           H  
ATOM   2362  HE2 TYR A 169      59.129 -20.525  30.643  1.00  0.00           H  
ATOM   2363  HH  TYR A 169      58.264 -21.983  28.972  1.00  0.00           H  
ATOM   2364  N   ALA A 170      65.292 -17.566  32.154  1.00  0.00           N  
ATOM   2365  CA  ALA A 170      66.255 -16.895  33.021  1.00  0.00           C  
ATOM   2366  C   ALA A 170      66.239 -17.580  34.383  1.00  0.00           C  
ATOM   2367  O   ALA A 170      65.227 -18.164  34.782  1.00  0.00           O  
ATOM   2368  CB  ALA A 170      65.891 -15.419  33.179  1.00  0.00           C  
ATOM   2369  H   ALA A 170      64.424 -17.115  31.944  1.00  0.00           H  
ATOM   2370  HA  ALA A 170      67.233 -16.976  32.595  1.00  0.00           H  
ATOM   2371  HB1 ALA A 170      66.606 -14.942  33.817  1.00  0.00           H  
ATOM   2372  HB2 ALA A 170      65.897 -14.946  32.219  1.00  0.00           H  
ATOM   2373  HB3 ALA A 170      64.916 -15.336  33.612  1.00  0.00           H  
ATOM   2374  N   LEU A 171      67.363 -17.513  35.089  1.00  0.00           N  
ATOM   2375  CA  LEU A 171      67.479 -18.105  36.418  1.00  0.00           C  
ATOM   2376  C   LEU A 171      67.569 -16.968  37.442  1.00  0.00           C  
ATOM   2377  O   LEU A 171      68.653 -16.502  37.777  1.00  0.00           O  
ATOM   2378  CB  LEU A 171      68.727 -18.990  36.485  1.00  0.00           C  
ATOM   2379  CG  LEU A 171      68.718 -20.212  35.565  1.00  0.00           C  
ATOM   2380  CD1 LEU A 171      70.117 -20.799  35.448  1.00  0.00           C  
ATOM   2381  CD2 LEU A 171      67.745 -21.234  36.122  1.00  0.00           C  
ATOM   2382  H   LEU A 171      68.154 -17.042  34.698  1.00  0.00           H  
ATOM   2383  HA  LEU A 171      66.611 -18.698  36.620  1.00  0.00           H  
ATOM   2384  HB2 LEU A 171      68.832 -19.336  37.492  1.00  0.00           H  
ATOM   2385  HB3 LEU A 171      69.572 -18.388  36.225  1.00  0.00           H  
ATOM   2386  HG  LEU A 171      68.386 -19.911  34.593  1.00  0.00           H  
ATOM   2387 HD11 LEU A 171      70.093 -21.652  34.802  1.00  0.00           H  
ATOM   2388 HD12 LEU A 171      70.780 -20.063  35.043  1.00  0.00           H  
ATOM   2389 HD13 LEU A 171      70.462 -21.095  36.417  1.00  0.00           H  
ATOM   2390 HD21 LEU A 171      67.729 -22.095  35.487  1.00  0.00           H  
ATOM   2391 HD22 LEU A 171      68.054 -21.522  37.105  1.00  0.00           H  
ATOM   2392 HD23 LEU A 171      66.765 -20.806  36.167  1.00  0.00           H  
ATOM   2393  N   PRO A 172      66.420 -16.517  37.960  1.00  0.00           N  
ATOM   2394  CA  PRO A 172      66.315 -15.433  38.943  1.00  0.00           C  
ATOM   2395  C   PRO A 172      67.361 -15.421  40.066  1.00  0.00           C  
ATOM   2396  O   PRO A 172      68.061 -14.429  40.261  1.00  0.00           O  
ATOM   2397  CB  PRO A 172      64.897 -15.603  39.484  1.00  0.00           C  
ATOM   2398  CG  PRO A 172      64.154 -16.153  38.323  1.00  0.00           C  
ATOM   2399  CD  PRO A 172      65.120 -17.191  37.797  1.00  0.00           C  
ATOM   2400  HA  PRO A 172      66.368 -14.500  38.423  1.00  0.00           H  
ATOM   2401  HB2 PRO A 172      64.880 -16.285  40.308  1.00  0.00           H  
ATOM   2402  HB3 PRO A 172      64.488 -14.663  39.791  1.00  0.00           H  
ATOM   2403  HG2 PRO A 172      63.231 -16.600  38.628  1.00  0.00           H  
ATOM   2404  HG3 PRO A 172      63.960 -15.396  37.592  1.00  0.00           H  
ATOM   2405  HD2 PRO A 172      65.075 -18.091  38.374  1.00  0.00           H  
ATOM   2406  HD3 PRO A 172      64.926 -17.416  36.769  1.00  0.00           H  
ATOM   2407  N   HIS A 173      67.457 -16.525  40.801  1.00  0.00           N  
ATOM   2408  CA  HIS A 173      68.390 -16.650  41.921  1.00  0.00           C  
ATOM   2409  C   HIS A 173      69.873 -16.434  41.590  1.00  0.00           C  
ATOM   2410  O   HIS A 173      70.685 -16.264  42.497  1.00  0.00           O  
ATOM   2411  CB  HIS A 173      68.222 -18.024  42.580  1.00  0.00           C  
ATOM   2412  CG  HIS A 173      66.805 -18.347  42.940  1.00  0.00           C  
ATOM   2413  ND1 HIS A 173      66.070 -17.584  43.822  1.00  0.00           N  
ATOM   2414  CD2 HIS A 173      65.978 -19.334  42.517  1.00  0.00           C  
ATOM   2415  CE1 HIS A 173      64.851 -18.086  43.927  1.00  0.00           C  
ATOM   2416  NE2 HIS A 173      64.770 -19.148  43.144  1.00  0.00           N  
ATOM   2417  H   HIS A 173      66.867 -17.302  40.579  1.00  0.00           H  
ATOM   2418  HA  HIS A 173      68.116 -15.913  42.647  1.00  0.00           H  
ATOM   2419  HB2 HIS A 173      68.811 -18.045  43.473  1.00  0.00           H  
ATOM   2420  HB3 HIS A 173      68.577 -18.771  41.901  1.00  0.00           H  
ATOM   2421  HD2 HIS A 173      66.221 -20.112  41.824  1.00  0.00           H  
ATOM   2422  HE1 HIS A 173      64.065 -17.699  44.541  1.00  0.00           H  
ATOM   2423  HE2 HIS A 173      63.960 -19.723  43.027  1.00  0.00           H  
ATOM   2424  N   ALA A 174      70.231 -16.444  40.309  1.00  0.00           N  
ATOM   2425  CA  ALA A 174      71.627 -16.256  39.925  1.00  0.00           C  
ATOM   2426  C   ALA A 174      71.890 -14.906  39.269  1.00  0.00           C  
ATOM   2427  O   ALA A 174      73.018 -14.610  38.869  1.00  0.00           O  
ATOM   2428  CB  ALA A 174      72.060 -17.370  38.992  1.00  0.00           C  
ATOM   2429  H   ALA A 174      69.537 -16.582  39.602  1.00  0.00           H  
ATOM   2430  HA  ALA A 174      72.225 -16.315  40.811  1.00  0.00           H  
ATOM   2431  HB1 ALA A 174      73.083 -17.226  38.715  1.00  0.00           H  
ATOM   2432  HB2 ALA A 174      71.954 -18.312  39.488  1.00  0.00           H  
ATOM   2433  HB3 ALA A 174      71.448 -17.358  38.114  1.00  0.00           H  
ATOM   2434  N   ILE A 175      70.849 -14.090  39.156  1.00  0.00           N  
ATOM   2435  CA  ILE A 175      70.970 -12.771  38.541  1.00  0.00           C  
ATOM   2436  C   ILE A 175      71.557 -11.745  39.511  1.00  0.00           C  
ATOM   2437  O   ILE A 175      71.131 -11.648  40.663  1.00  0.00           O  
ATOM   2438  CB  ILE A 175      69.588 -12.260  38.065  1.00  0.00           C  
ATOM   2439  CG1 ILE A 175      69.029 -13.203  36.997  1.00  0.00           C  
ATOM   2440  CG2 ILE A 175      69.705 -10.843  37.526  1.00  0.00           C  
ATOM   2441  CD1 ILE A 175      67.710 -12.741  36.404  1.00  0.00           C  
ATOM   2442  H   ILE A 175      69.958 -14.386  39.501  1.00  0.00           H  
ATOM   2443  HA  ILE A 175      71.617 -12.848  37.692  1.00  0.00           H  
ATOM   2444  HB  ILE A 175      68.919 -12.254  38.900  1.00  0.00           H  
ATOM   2445 HG12 ILE A 175      68.881 -14.166  37.440  1.00  0.00           H  
ATOM   2446 HG13 ILE A 175      69.746 -13.281  36.206  1.00  0.00           H  
ATOM   2447 HG21 ILE A 175      68.743 -10.504  37.201  1.00  0.00           H  
ATOM   2448 HG22 ILE A 175      70.069 -10.197  38.297  1.00  0.00           H  
ATOM   2449 HG23 ILE A 175      70.385 -10.831  36.700  1.00  0.00           H  
ATOM   2450 HD11 ILE A 175      67.383 -13.446  35.669  1.00  0.00           H  
ATOM   2451 HD12 ILE A 175      66.976 -12.668  37.180  1.00  0.00           H  
ATOM   2452 HD13 ILE A 175      67.841 -11.783  35.946  1.00  0.00           H  
ATOM   2453  N   LEU A 176      72.542 -10.985  39.042  1.00  0.00           N  
ATOM   2454  CA  LEU A 176      73.160  -9.956  39.867  1.00  0.00           C  
ATOM   2455  C   LEU A 176      72.977  -8.576  39.256  1.00  0.00           C  
ATOM   2456  O   LEU A 176      72.756  -8.427  38.047  1.00  0.00           O  
ATOM   2457  CB  LEU A 176      74.650 -10.230  40.052  1.00  0.00           C  
ATOM   2458  CG  LEU A 176      75.008 -11.499  40.831  1.00  0.00           C  
ATOM   2459  CD1 LEU A 176      76.511 -11.669  40.850  1.00  0.00           C  
ATOM   2460  CD2 LEU A 176      74.466 -11.410  42.244  1.00  0.00           C  
ATOM   2461  H   LEU A 176      72.865 -11.122  38.105  1.00  0.00           H  
ATOM   2462  HA  LEU A 176      72.691  -9.966  40.829  1.00  0.00           H  
ATOM   2463  HB2 LEU A 176      75.074  -9.396  40.572  1.00  0.00           H  
ATOM   2464  HB3 LEU A 176      75.092 -10.307  39.080  1.00  0.00           H  
ATOM   2465  HG  LEU A 176      74.568 -12.343  40.342  1.00  0.00           H  
ATOM   2466 HD11 LEU A 176      76.763 -12.555  41.394  1.00  0.00           H  
ATOM   2467 HD12 LEU A 176      76.873 -11.751  39.847  1.00  0.00           H  
ATOM   2468 HD13 LEU A 176      76.960 -10.821  41.323  1.00  0.00           H  
ATOM   2469 HD21 LEU A 176      74.721 -12.300  42.780  1.00  0.00           H  
ATOM   2470 HD22 LEU A 176      74.893 -10.562  42.737  1.00  0.00           H  
ATOM   2471 HD23 LEU A 176      73.402 -11.305  42.212  1.00  0.00           H  
ATOM   2472  N   ARG A 177      73.064  -7.562  40.107  1.00  0.00           N  
ATOM   2473  CA  ARG A 177      72.911  -6.187  39.672  1.00  0.00           C  
ATOM   2474  C   ARG A 177      74.123  -5.373  40.112  1.00  0.00           C  
ATOM   2475  O   ARG A 177      74.514  -5.406  41.278  1.00  0.00           O  
ATOM   2476  CB  ARG A 177      71.632  -5.599  40.270  1.00  0.00           C  
ATOM   2477  CG  ARG A 177      71.560  -4.084  40.222  1.00  0.00           C  
ATOM   2478  CD  ARG A 177      70.385  -3.564  41.022  1.00  0.00           C  
ATOM   2479  NE  ARG A 177      70.394  -2.109  41.072  1.00  0.00           N  
ATOM   2480  CZ  ARG A 177      69.422  -1.371  41.591  1.00  0.00           C  
ATOM   2481  NH1 ARG A 177      68.348  -1.951  42.110  1.00  0.00           N  
ATOM   2482  NH2 ARG A 177      69.521  -0.047  41.590  1.00  0.00           N  
ATOM   2483  H   ARG A 177      73.240  -7.751  41.073  1.00  0.00           H  
ATOM   2484  HA  ARG A 177      72.846  -6.165  38.674  1.00  0.00           H  
ATOM   2485  HB2 ARG A 177      71.573  -5.885  41.226  1.00  0.00           H  
ATOM   2486  HB3 ARG A 177      70.852  -5.966  39.763  1.00  0.00           H  
ATOM   2487  HG2 ARG A 177      71.461  -3.793  39.271  1.00  0.00           H  
ATOM   2488  HG3 ARG A 177      72.405  -3.706  40.600  1.00  0.00           H  
ATOM   2489  HD2 ARG A 177      70.438  -3.924  41.953  1.00  0.00           H  
ATOM   2490  HD3 ARG A 177      69.535  -3.872  40.594  1.00  0.00           H  
ATOM   2491  HE  ARG A 177      71.186  -1.634  40.689  1.00  0.00           H  
ATOM   2492 HH11 ARG A 177      67.617  -1.391  42.500  1.00  0.00           H  
ATOM   2493 HH12 ARG A 177      68.269  -2.948  42.111  1.00  0.00           H  
ATOM   2494 HH21 ARG A 177      70.328   0.394  41.198  1.00  0.00           H  
ATOM   2495 HH22 ARG A 177      68.788   0.509  41.981  1.00  0.00           H  
ATOM   2496  N   LEU A 178      74.726  -4.663  39.166  1.00  0.00           N  
ATOM   2497  CA  LEU A 178      75.888  -3.826  39.448  1.00  0.00           C  
ATOM   2498  C   LEU A 178      75.527  -2.394  39.089  1.00  0.00           C  
ATOM   2499  O   LEU A 178      75.295  -2.080  37.919  1.00  0.00           O  
ATOM   2500  CB  LEU A 178      77.089  -4.280  38.613  1.00  0.00           C  
ATOM   2501  CG  LEU A 178      78.355  -3.431  38.732  1.00  0.00           C  
ATOM   2502  CD1 LEU A 178      78.887  -3.499  40.160  1.00  0.00           C  
ATOM   2503  CD2 LEU A 178      79.401  -3.927  37.747  1.00  0.00           C  
ATOM   2504  H   LEU A 178      74.373  -4.703  38.231  1.00  0.00           H  
ATOM   2505  HA  LEU A 178      76.114  -3.882  40.420  1.00  0.00           H  
ATOM   2506  HB2 LEU A 178      76.810  -4.279  37.653  1.00  0.00           H  
ATOM   2507  HB3 LEU A 178      77.320  -5.212  38.892  1.00  0.00           H  
ATOM   2508  HG  LEU A 178      78.130  -2.481  38.515  1.00  0.00           H  
ATOM   2509 HD11 LEU A 178      79.715  -2.943  40.234  1.00  0.00           H  
ATOM   2510 HD12 LEU A 178      78.194  -3.151  40.791  1.00  0.00           H  
ATOM   2511 HD13 LEU A 178      79.101  -4.448  40.391  1.00  0.00           H  
ATOM   2512 HD21 LEU A 178      79.042  -3.857  36.816  1.00  0.00           H  
ATOM   2513 HD22 LEU A 178      80.227  -3.369  37.829  1.00  0.00           H  
ATOM   2514 HD23 LEU A 178      79.622  -4.881  37.948  1.00  0.00           H  
ATOM   2515  N   ASP A 179      75.463  -1.526  40.094  1.00  0.00           N  
ATOM   2516  CA  ASP A 179      75.122  -0.123  39.864  1.00  0.00           C  
ATOM   2517  C   ASP A 179      76.312   0.674  39.351  1.00  0.00           C  
ATOM   2518  O   ASP A 179      76.796   1.590  40.014  1.00  0.00           O  
ATOM   2519  CB  ASP A 179      74.584   0.518  41.145  1.00  0.00           C  
ATOM   2520  CG  ASP A 179      73.137   0.158  41.416  1.00  0.00           C  
ATOM   2521  OD1 ASP A 179      72.660   0.458  42.525  1.00  0.00           O  
ATOM   2522  OD2 ASP A 179      72.468  -0.417  40.527  1.00  0.00           O  
ATOM   2523  H   ASP A 179      75.652  -1.839  41.025  1.00  0.00           H  
ATOM   2524  HA  ASP A 179      74.401  -0.087  39.172  1.00  0.00           H  
ATOM   2525  HB2 ASP A 179      75.141   0.208  41.916  1.00  0.00           H  
ATOM   2526  HB3 ASP A 179      74.656   1.512  41.060  1.00  0.00           H  
ATOM   2527  N   LEU A 180      76.784   0.311  38.165  1.00  0.00           N  
ATOM   2528  CA  LEU A 180      77.902   0.993  37.528  1.00  0.00           C  
ATOM   2529  C   LEU A 180      77.703   0.816  36.032  1.00  0.00           C  
ATOM   2530  O   LEU A 180      77.731  -0.301  35.525  1.00  0.00           O  
ATOM   2531  CB  LEU A 180      79.228   0.372  37.956  1.00  0.00           C  
ATOM   2532  CG  LEU A 180      80.504   1.174  37.694  1.00  0.00           C  
ATOM   2533  CD1 LEU A 180      81.674   0.414  38.279  1.00  0.00           C  
ATOM   2534  CD2 LEU A 180      80.716   1.406  36.209  1.00  0.00           C  
ATOM   2535  H   LEU A 180      76.356  -0.459  37.691  1.00  0.00           H  
ATOM   2536  HA  LEU A 180      77.888   1.965  37.762  1.00  0.00           H  
ATOM   2537  HB2 LEU A 180      79.319  -0.500  37.475  1.00  0.00           H  
ATOM   2538  HB3 LEU A 180      79.176   0.206  38.941  1.00  0.00           H  
ATOM   2539  HG  LEU A 180      80.430   2.059  38.153  1.00  0.00           H  
ATOM   2540 HD11 LEU A 180      82.518   0.925  38.117  1.00  0.00           H  
ATOM   2541 HD12 LEU A 180      81.538   0.299  39.263  1.00  0.00           H  
ATOM   2542 HD13 LEU A 180      81.739  -0.484  37.844  1.00  0.00           H  
ATOM   2543 HD21 LEU A 180      79.939   1.914  35.837  1.00  0.00           H  
ATOM   2544 HD22 LEU A 180      81.555   1.931  36.070  1.00  0.00           H  
ATOM   2545 HD23 LEU A 180      80.793   0.525  35.742  1.00  0.00           H  
ATOM   2546  N   ALA A 181      77.488   1.922  35.329  1.00  0.00           N  
ATOM   2547  CA  ALA A 181      77.273   1.853  33.898  1.00  0.00           C  
ATOM   2548  C   ALA A 181      77.745   3.115  33.190  1.00  0.00           C  
ATOM   2549  O   ALA A 181      78.579   3.856  33.713  1.00  0.00           O  
ATOM   2550  CB  ALA A 181      75.794   1.591  33.607  1.00  0.00           C  
ATOM   2551  H   ALA A 181      77.474   2.809  35.791  1.00  0.00           H  
ATOM   2552  HA  ALA A 181      77.801   1.082  33.542  1.00  0.00           H  
ATOM   2553  HB1 ALA A 181      75.243   2.333  33.988  1.00  0.00           H  
ATOM   2554  HB2 ALA A 181      75.652   1.544  32.618  1.00  0.00           H  
ATOM   2555  HB3 ALA A 181      75.521   0.724  34.024  1.00  0.00           H  
ATOM   2556  N   GLY A 182      77.207   3.342  31.995  1.00  0.00           N  
ATOM   2557  CA  GLY A 182      77.582   4.493  31.194  1.00  0.00           C  
ATOM   2558  C   GLY A 182      77.575   5.857  31.857  1.00  0.00           C  
ATOM   2559  O   GLY A 182      78.486   6.646  31.634  1.00  0.00           O  
ATOM   2560  H   GLY A 182      76.526   2.702  31.639  1.00  0.00           H  
ATOM   2561  HA2 GLY A 182      76.949   4.535  30.421  1.00  0.00           H  
ATOM   2562  HA3 GLY A 182      78.510   4.331  30.857  1.00  0.00           H  
ATOM   2563  N   ARG A 183      76.558   6.159  32.659  1.00  0.00           N  
ATOM   2564  CA  ARG A 183      76.508   7.465  33.300  1.00  0.00           C  
ATOM   2565  C   ARG A 183      77.708   7.666  34.225  1.00  0.00           C  
ATOM   2566  O   ARG A 183      78.334   8.730  34.210  1.00  0.00           O  
ATOM   2567  CB  ARG A 183      75.210   7.633  34.088  1.00  0.00           C  
ATOM   2568  CG  ARG A 183      74.692   9.070  34.098  1.00  0.00           C  
ATOM   2569  CD  ARG A 183      75.710  10.072  34.660  1.00  0.00           C  
ATOM   2570  NE  ARG A 183      75.356  11.472  34.389  1.00  0.00           N  
ATOM   2571  CZ  ARG A 183      74.209  12.051  34.748  1.00  0.00           C  
ATOM   2572  NH1 ARG A 183      73.283  11.359  35.401  1.00  0.00           N  
ATOM   2573  NH2 ARG A 183      73.983  13.327  34.459  1.00  0.00           N  
ATOM   2574  H   ARG A 183      75.831   5.492  32.821  1.00  0.00           H  
ATOM   2575  HA  ARG A 183      76.538   8.167  32.588  1.00  0.00           H  
ATOM   2576  HB2 ARG A 183      75.373   7.347  35.032  1.00  0.00           H  
ATOM   2577  HB3 ARG A 183      74.511   7.046  33.678  1.00  0.00           H  
ATOM   2578  HG2 ARG A 183      73.866   9.107  34.660  1.00  0.00           H  
ATOM   2579  HG3 ARG A 183      74.469   9.335  33.160  1.00  0.00           H  
ATOM   2580  HD2 ARG A 183      76.601   9.884  34.248  1.00  0.00           H  
ATOM   2581  HD3 ARG A 183      75.767   9.945  35.650  1.00  0.00           H  
ATOM   2582  HE  ARG A 183      76.024  12.032  33.899  1.00  0.00           H  
ATOM   2583 HH11 ARG A 183      72.425  11.799  35.667  1.00  0.00           H  
ATOM   2584 HH12 ARG A 183      73.443  10.398  35.627  1.00  0.00           H  
ATOM   2585 HH21 ARG A 183      74.674  13.859  33.970  1.00  0.00           H  
ATOM   2586 HH22 ARG A 183      73.122  13.756  34.730  1.00  0.00           H  
ATOM   2587  N   ASP A 184      78.034   6.644  35.022  1.00  0.00           N  
ATOM   2588  CA  ASP A 184      79.175   6.729  35.940  1.00  0.00           C  
ATOM   2589  C   ASP A 184      80.473   6.933  35.169  1.00  0.00           C  
ATOM   2590  O   ASP A 184      81.333   7.714  35.575  1.00  0.00           O  
ATOM   2591  CB  ASP A 184      79.302   5.462  36.797  1.00  0.00           C  
ATOM   2592  CG  ASP A 184      78.110   5.245  37.716  1.00  0.00           C  
ATOM   2593  OD1 ASP A 184      77.246   4.408  37.377  1.00  0.00           O  
ATOM   2594  OD2 ASP A 184      78.034   5.911  38.775  1.00  0.00           O  
ATOM   2595  H   ASP A 184      77.490   5.806  34.992  1.00  0.00           H  
ATOM   2596  HA  ASP A 184      79.038   7.512  36.547  1.00  0.00           H  
ATOM   2597  HB2 ASP A 184      79.383   4.673  36.189  1.00  0.00           H  
ATOM   2598  HB3 ASP A 184      80.127   5.537  37.357  1.00  0.00           H  
ATOM   2599  N   LEU A 185      80.606   6.231  34.051  1.00  0.00           N  
ATOM   2600  CA  LEU A 185      81.804   6.323  33.223  1.00  0.00           C  
ATOM   2601  C   LEU A 185      81.925   7.698  32.579  1.00  0.00           C  
ATOM   2602  O   LEU A 185      83.022   8.269  32.503  1.00  0.00           O  
ATOM   2603  CB  LEU A 185      81.787   5.224  32.146  1.00  0.00           C  
ATOM   2604  CG  LEU A 185      81.778   3.795  32.699  1.00  0.00           C  
ATOM   2605  CD1 LEU A 185      81.599   2.808  31.570  1.00  0.00           C  
ATOM   2606  CD2 LEU A 185      83.078   3.522  33.451  1.00  0.00           C  
ATOM   2607  H   LEU A 185      79.865   5.622  33.768  1.00  0.00           H  
ATOM   2608  HA  LEU A 185      82.602   6.178  33.808  1.00  0.00           H  
ATOM   2609  HB2 LEU A 185      82.601   5.333  31.575  1.00  0.00           H  
ATOM   2610  HB3 LEU A 185      80.968   5.348  31.586  1.00  0.00           H  
ATOM   2611  HG  LEU A 185      81.012   3.700  33.335  1.00  0.00           H  
ATOM   2612 HD11 LEU A 185      81.594   1.878  31.938  1.00  0.00           H  
ATOM   2613 HD12 LEU A 185      80.732   2.987  31.105  1.00  0.00           H  
ATOM   2614 HD13 LEU A 185      82.352   2.905  30.920  1.00  0.00           H  
ATOM   2615 HD21 LEU A 185      83.167   4.169  34.209  1.00  0.00           H  
ATOM   2616 HD22 LEU A 185      83.066   2.588  33.809  1.00  0.00           H  
ATOM   2617 HD23 LEU A 185      83.853   3.630  32.828  1.00  0.00           H  
ATOM   2618  N   THR A 186      80.798   8.228  32.116  1.00  0.00           N  
ATOM   2619  CA  THR A 186      80.769   9.542  31.492  1.00  0.00           C  
ATOM   2620  C   THR A 186      81.290  10.592  32.463  1.00  0.00           C  
ATOM   2621  O   THR A 186      82.131  11.410  32.102  1.00  0.00           O  
ATOM   2622  CB  THR A 186      79.334   9.939  31.078  1.00  0.00           C  
ATOM   2623  OG1 THR A 186      78.888   9.092  30.015  1.00  0.00           O  
ATOM   2624  CG2 THR A 186      79.290  11.399  30.619  1.00  0.00           C  
ATOM   2625  H   THR A 186      79.947   7.710  32.199  1.00  0.00           H  
ATOM   2626  HA  THR A 186      81.352   9.531  30.680  1.00  0.00           H  
ATOM   2627  HB  THR A 186      78.725   9.825  31.863  1.00  0.00           H  
ATOM   2628  HG1 THR A 186      77.959   9.351  29.749  1.00  0.00           H  
ATOM   2629 HG21 THR A 186      79.899  11.520  29.835  1.00  0.00           H  
ATOM   2630 HG22 THR A 186      78.355  11.638  30.356  1.00  0.00           H  
ATOM   2631 HG23 THR A 186      79.587  11.993  31.367  1.00  0.00           H  
ATOM   2632  N   ASP A 187      80.777  10.568  33.693  1.00  0.00           N  
ATOM   2633  CA  ASP A 187      81.188  11.527  34.717  1.00  0.00           C  
ATOM   2634  C   ASP A 187      82.653  11.322  35.059  1.00  0.00           C  
ATOM   2635  O   ASP A 187      83.381  12.283  35.282  1.00  0.00           O  
ATOM   2636  CB  ASP A 187      80.345  11.355  35.984  1.00  0.00           C  
ATOM   2637  CG  ASP A 187      78.886  11.728  35.775  1.00  0.00           C  
ATOM   2638  OD1 ASP A 187      78.047  11.344  36.610  1.00  0.00           O  
ATOM   2639  OD2 ASP A 187      78.571  12.411  34.785  1.00  0.00           O  
ATOM   2640  H   ASP A 187      80.093   9.876  33.921  1.00  0.00           H  
ATOM   2641  HA  ASP A 187      81.062  12.454  34.365  1.00  0.00           H  
ATOM   2642  HB2 ASP A 187      80.392  10.399  36.272  1.00  0.00           H  
ATOM   2643  HB3 ASP A 187      80.724  11.939  36.702  1.00  0.00           H  
ATOM   2644  N   TYR A 188      83.086  10.063  35.098  1.00  0.00           N  
ATOM   2645  CA  TYR A 188      84.472   9.748  35.421  1.00  0.00           C  
ATOM   2646  C   TYR A 188      85.407  10.311  34.354  1.00  0.00           C  
ATOM   2647  O   TYR A 188      86.485  10.813  34.670  1.00  0.00           O  
ATOM   2648  CB  TYR A 188      84.647   8.229  35.557  1.00  0.00           C  
ATOM   2649  CG  TYR A 188      86.047   7.786  35.918  1.00  0.00           C  
ATOM   2650  CD1 TYR A 188      86.733   8.383  36.977  1.00  0.00           C  
ATOM   2651  CD2 TYR A 188      86.684   6.759  35.213  1.00  0.00           C  
ATOM   2652  CE1 TYR A 188      88.020   7.971  37.332  1.00  0.00           C  
ATOM   2653  CE2 TYR A 188      87.975   6.335  35.559  1.00  0.00           C  
ATOM   2654  CZ  TYR A 188      88.633   6.947  36.622  1.00  0.00           C  
ATOM   2655  OH  TYR A 188      89.893   6.538  36.989  1.00  0.00           O  
ATOM   2656  H   TYR A 188      82.447   9.319  34.902  1.00  0.00           H  
ATOM   2657  HA  TYR A 188      84.698  10.173  36.297  1.00  0.00           H  
ATOM   2658  HB2 TYR A 188      84.402   7.807  34.684  1.00  0.00           H  
ATOM   2659  HB3 TYR A 188      84.024   7.906  36.270  1.00  0.00           H  
ATOM   2660  HD1 TYR A 188      86.295   9.120  37.492  1.00  0.00           H  
ATOM   2661  HD2 TYR A 188      86.211   6.320  34.449  1.00  0.00           H  
ATOM   2662  HE1 TYR A 188      88.497   8.411  38.093  1.00  0.00           H  
ATOM   2663  HE2 TYR A 188      88.419   5.600  35.047  1.00  0.00           H  
ATOM   2664  HH  TYR A 188      90.346   5.802  36.486  1.00  0.00           H  
ATOM   2665  N   LEU A 189      84.996  10.237  33.090  1.00  0.00           N  
ATOM   2666  CA  LEU A 189      85.815  10.773  32.007  1.00  0.00           C  
ATOM   2667  C   LEU A 189      85.884  12.293  32.173  1.00  0.00           C  
ATOM   2668  O   LEU A 189      86.927  12.913  31.941  1.00  0.00           O  
ATOM   2669  CB  LEU A 189      85.198  10.438  30.643  1.00  0.00           C  
ATOM   2670  CG  LEU A 189      86.157  10.197  29.466  1.00  0.00           C  
ATOM   2671  CD1 LEU A 189      85.396  10.373  28.166  1.00  0.00           C  
ATOM   2672  CD2 LEU A 189      87.328  11.148  29.517  1.00  0.00           C  
ATOM   2673  H   LEU A 189      84.117   9.810  32.880  1.00  0.00           H  
ATOM   2674  HA  LEU A 189      86.736  10.388  32.062  1.00  0.00           H  
ATOM   2675  HB2 LEU A 189      84.600  11.199  30.390  1.00  0.00           H  
ATOM   2676  HB3 LEU A 189      84.651   9.608  30.758  1.00  0.00           H  
ATOM   2677  HG  LEU A 189      86.500   9.259  29.515  1.00  0.00           H  
ATOM   2678 HD11 LEU A 189      86.013  10.218  27.395  1.00  0.00           H  
ATOM   2679 HD12 LEU A 189      84.644   9.715  28.128  1.00  0.00           H  
ATOM   2680 HD13 LEU A 189      85.029  11.302  28.118  1.00  0.00           H  
ATOM   2681 HD21 LEU A 189      87.830  11.013  30.371  1.00  0.00           H  
ATOM   2682 HD22 LEU A 189      87.935  10.971  28.742  1.00  0.00           H  
ATOM   2683 HD23 LEU A 189      86.995  12.090  29.471  1.00  0.00           H  
ATOM   2684  N   MET A 190      84.760  12.889  32.569  1.00  0.00           N  
ATOM   2685  CA  MET A 190      84.691  14.332  32.782  1.00  0.00           C  
ATOM   2686  C   MET A 190      85.679  14.745  33.859  1.00  0.00           C  
ATOM   2687  O   MET A 190      86.333  15.774  33.747  1.00  0.00           O  
ATOM   2688  CB  MET A 190      83.288  14.756  33.227  1.00  0.00           C  
ATOM   2689  CG  MET A 190      82.234  14.737  32.144  1.00  0.00           C  
ATOM   2690  SD  MET A 190      80.611  15.147  32.823  1.00  0.00           S  
ATOM   2691  CE  MET A 190      80.762  16.930  33.009  1.00  0.00           C  
ATOM   2692  H   MET A 190      83.943  12.334  32.724  1.00  0.00           H  
ATOM   2693  HA  MET A 190      84.920  14.801  31.929  1.00  0.00           H  
ATOM   2694  HB2 MET A 190      83.346  15.688  33.585  1.00  0.00           H  
ATOM   2695  HB3 MET A 190      82.994  14.136  33.955  1.00  0.00           H  
ATOM   2696  HG2 MET A 190      82.198  13.824  31.737  1.00  0.00           H  
ATOM   2697  HG3 MET A 190      82.474  15.406  31.441  1.00  0.00           H  
ATOM   2698  HE1 MET A 190      80.939  17.345  32.116  1.00  0.00           H  
ATOM   2699  HE2 MET A 190      79.912  17.299  33.386  1.00  0.00           H  
ATOM   2700  HE3 MET A 190      81.519  17.138  33.629  1.00  0.00           H  
ATOM   2701  N   LYS A 191      85.774  13.932  34.906  1.00  0.00           N  
ATOM   2702  CA  LYS A 191      86.666  14.206  36.021  1.00  0.00           C  
ATOM   2703  C   LYS A 191      88.161  14.081  35.719  1.00  0.00           C  
ATOM   2704  O   LYS A 191      88.951  14.903  36.184  1.00  0.00           O  
ATOM   2705  CB  LYS A 191      86.324  13.297  37.208  1.00  0.00           C  
ATOM   2706  CG  LYS A 191      87.313  13.419  38.356  1.00  0.00           C  
ATOM   2707  CD  LYS A 191      87.388  12.149  39.190  1.00  0.00           C  
ATOM   2708  CE  LYS A 191      86.331  12.112  40.277  1.00  0.00           C  
ATOM   2709  NZ  LYS A 191      86.630  13.076  41.380  1.00  0.00           N  
ATOM   2710  H   LYS A 191      85.213  13.104  34.928  1.00  0.00           H  
ATOM   2711  HA  LYS A 191      86.499  15.148  36.311  1.00  0.00           H  
ATOM   2712  HB2 LYS A 191      86.319  12.348  36.892  1.00  0.00           H  
ATOM   2713  HB3 LYS A 191      85.414  13.541  37.544  1.00  0.00           H  
ATOM   2714  HG2 LYS A 191      87.029  14.175  38.946  1.00  0.00           H  
ATOM   2715  HG3 LYS A 191      88.220  13.611  37.980  1.00  0.00           H  
ATOM   2716  HD2 LYS A 191      88.291  12.097  39.617  1.00  0.00           H  
ATOM   2717  HD3 LYS A 191      87.258  11.361  38.588  1.00  0.00           H  
ATOM   2718  HE2 LYS A 191      86.291  11.188  40.657  1.00  0.00           H  
ATOM   2719  HE3 LYS A 191      85.446  12.346  39.875  1.00  0.00           H  
ATOM   2720  HZ1 LYS A 191      86.666  14.005  41.010  1.00  0.00           H  
ATOM   2721  HZ2 LYS A 191      85.912  13.021  42.074  1.00  0.00           H  
ATOM   2722  HZ3 LYS A 191      87.511  12.847  41.793  1.00  0.00           H  
ATOM   2723  N   ILE A 192      88.559  13.063  34.954  1.00  0.00           N  
ATOM   2724  CA  ILE A 192      89.979  12.876  34.658  1.00  0.00           C  
ATOM   2725  C   ILE A 192      90.507  13.810  33.580  1.00  0.00           C  
ATOM   2726  O   ILE A 192      91.685  14.156  33.578  1.00  0.00           O  
ATOM   2727  CB  ILE A 192      90.321  11.394  34.287  1.00  0.00           C  
ATOM   2728  CG1 ILE A 192      89.460  10.910  33.129  1.00  0.00           C  
ATOM   2729  CG2 ILE A 192      90.141  10.505  35.505  1.00  0.00           C  
ATOM   2730  CD1 ILE A 192      89.629   9.439  32.824  1.00  0.00           C  
ATOM   2731  H   ILE A 192      87.884  12.426  34.582  1.00  0.00           H  
ATOM   2732  HA  ILE A 192      90.481  13.088  35.497  1.00  0.00           H  
ATOM   2733  HB  ILE A 192      91.280  11.353  34.006  1.00  0.00           H  
ATOM   2734 HG12 ILE A 192      89.705  11.433  32.312  1.00  0.00           H  
ATOM   2735 HG13 ILE A 192      88.501  11.078  33.356  1.00  0.00           H  
ATOM   2736 HG21 ILE A 192      90.361   9.560  35.263  1.00  0.00           H  
ATOM   2737 HG22 ILE A 192      90.751  10.813  36.235  1.00  0.00           H  
ATOM   2738 HG23 ILE A 192      89.193  10.557  35.819  1.00  0.00           H  
ATOM   2739 HD11 ILE A 192      89.378   8.901  33.629  1.00  0.00           H  
ATOM   2740 HD12 ILE A 192      89.038   9.188  32.057  1.00  0.00           H  
ATOM   2741 HD13 ILE A 192      90.582   9.256  32.585  1.00  0.00           H  
ATOM   2742  N   LEU A 193      89.645  14.224  32.662  1.00  0.00           N  
ATOM   2743  CA  LEU A 193      90.088  15.151  31.637  1.00  0.00           C  
ATOM   2744  C   LEU A 193      90.263  16.494  32.335  1.00  0.00           C  
ATOM   2745  O   LEU A 193      91.155  17.279  32.003  1.00  0.00           O  
ATOM   2746  CB  LEU A 193      89.048  15.264  30.516  1.00  0.00           C  
ATOM   2747  CG  LEU A 193      88.985  14.084  29.547  1.00  0.00           C  
ATOM   2748  CD1 LEU A 193      87.903  14.310  28.499  1.00  0.00           C  
ATOM   2749  CD2 LEU A 193      90.348  13.917  28.890  1.00  0.00           C  
ATOM   2750  H   LEU A 193      88.699  13.901  32.676  1.00  0.00           H  
ATOM   2751  HA  LEU A 193      90.963  14.848  31.260  1.00  0.00           H  
ATOM   2752  HB2 LEU A 193      89.256  16.086  29.986  1.00  0.00           H  
ATOM   2753  HB3 LEU A 193      88.148  15.361  30.941  1.00  0.00           H  
ATOM   2754  HG  LEU A 193      88.769  13.254  30.061  1.00  0.00           H  
ATOM   2755 HD11 LEU A 193      87.876  13.530  27.874  1.00  0.00           H  
ATOM   2756 HD12 LEU A 193      87.016  14.406  28.951  1.00  0.00           H  
ATOM   2757 HD13 LEU A 193      88.107  15.142  27.984  1.00  0.00           H  
ATOM   2758 HD21 LEU A 193      91.038  13.742  29.593  1.00  0.00           H  
ATOM   2759 HD22 LEU A 193      90.319  13.147  28.253  1.00  0.00           H  
ATOM   2760 HD23 LEU A 193      90.583  14.752  28.393  1.00  0.00           H  
ATOM   2761  N   THR A 194      89.402  16.751  33.315  1.00  0.00           N  
ATOM   2762  CA  THR A 194      89.469  17.991  34.070  1.00  0.00           C  
ATOM   2763  C   THR A 194      90.769  18.019  34.867  1.00  0.00           C  
ATOM   2764  O   THR A 194      91.420  19.053  34.975  1.00  0.00           O  
ATOM   2765  CB  THR A 194      88.259  18.122  35.010  1.00  0.00           C  
ATOM   2766  OG1 THR A 194      87.083  18.371  34.226  1.00  0.00           O  
ATOM   2767  CG2 THR A 194      88.460  19.259  36.000  1.00  0.00           C  
ATOM   2768  H   THR A 194      88.696  16.079  33.537  1.00  0.00           H  
ATOM   2769  HA  THR A 194      89.466  18.759  33.430  1.00  0.00           H  
ATOM   2770  HB  THR A 194      88.142  17.266  35.514  1.00  0.00           H  
ATOM   2771  HG1 THR A 194      86.291  18.457  34.831  1.00  0.00           H  
ATOM   2772 HG21 THR A 194      88.574  20.119  35.502  1.00  0.00           H  
ATOM   2773 HG22 THR A 194      87.662  19.324  36.599  1.00  0.00           H  
ATOM   2774 HG23 THR A 194      89.276  19.082  36.550  1.00  0.00           H  
ATOM   2775  N   GLU A 195      91.147  16.871  35.416  1.00  0.00           N  
ATOM   2776  CA  GLU A 195      92.385  16.781  36.179  1.00  0.00           C  
ATOM   2777  C   GLU A 195      93.545  16.988  35.215  1.00  0.00           C  
ATOM   2778  O   GLU A 195      94.591  17.513  35.591  1.00  0.00           O  
ATOM   2779  CB  GLU A 195      92.502  15.410  36.851  1.00  0.00           C  
ATOM   2780  CG  GLU A 195      91.520  15.185  37.999  1.00  0.00           C  
ATOM   2781  CD  GLU A 195      91.457  13.720  38.441  1.00  0.00           C  
ATOM   2782  OE1 GLU A 195      90.818  13.432  39.480  1.00  0.00           O  
ATOM   2783  OE2 GLU A 195      92.039  12.854  37.744  1.00  0.00           O  
ATOM   2784  H   GLU A 195      90.575  16.058  35.305  1.00  0.00           H  
ATOM   2785  HA  GLU A 195      92.399  17.497  36.877  1.00  0.00           H  
ATOM   2786  HB2 GLU A 195      93.430  15.316  37.210  1.00  0.00           H  
ATOM   2787  HB3 GLU A 195      92.340  14.707  36.158  1.00  0.00           H  
ATOM   2788  HG2 GLU A 195      91.805  15.743  38.778  1.00  0.00           H  
ATOM   2789  HG3 GLU A 195      90.609  15.469  37.701  1.00  0.00           H  
ATOM   2790  N   ARG A 196      93.337  16.576  33.966  1.00  0.00           N  
ATOM   2791  CA  ARG A 196      94.338  16.696  32.912  1.00  0.00           C  
ATOM   2792  C   ARG A 196      94.665  18.149  32.577  1.00  0.00           C  
ATOM   2793  O   ARG A 196      95.773  18.457  32.151  1.00  0.00           O  
ATOM   2794  CB  ARG A 196      93.862  15.979  31.644  1.00  0.00           C  
ATOM   2795  CG  ARG A 196      94.792  16.145  30.434  1.00  0.00           C  
ATOM   2796  CD  ARG A 196      96.166  15.509  30.668  1.00  0.00           C  
ATOM   2797  NE  ARG A 196      96.079  14.053  30.819  1.00  0.00           N  
ATOM   2798  CZ  ARG A 196      97.121  13.249  31.027  1.00  0.00           C  
ATOM   2799  NH1 ARG A 196      98.352  13.748  31.106  1.00  0.00           N  
ATOM   2800  NH2 ARG A 196      96.928  11.940  31.152  1.00  0.00           N  
ATOM   2801  H   ARG A 196      92.454  16.165  33.740  1.00  0.00           H  
ATOM   2802  HA  ARG A 196      95.177  16.251  33.226  1.00  0.00           H  
ATOM   2803  HB2 ARG A 196      92.963  16.341  31.399  1.00  0.00           H  
ATOM   2804  HB3 ARG A 196      93.784  15.003  31.847  1.00  0.00           H  
ATOM   2805  HG2 ARG A 196      94.915  17.121  30.254  1.00  0.00           H  
ATOM   2806  HG3 ARG A 196      94.367  15.711  29.640  1.00  0.00           H  
ATOM   2807  HD2 ARG A 196      96.564  15.897  31.500  1.00  0.00           H  
ATOM   2808  HD3 ARG A 196      96.756  15.718  29.888  1.00  0.00           H  
ATOM   2809  HE  ARG A 196      95.173  13.634  30.762  1.00  0.00           H  
ATOM   2810 HH11 ARG A 196      99.129  13.139  31.262  1.00  0.00           H  
ATOM   2811 HH12 ARG A 196      98.500  14.732  31.009  1.00  0.00           H  
ATOM   2812 HH21 ARG A 196      96.004  11.563  31.090  1.00  0.00           H  
ATOM   2813 HH22 ARG A 196      97.707  11.332  31.308  1.00  0.00           H  
ATOM   2814  N   GLY A 197      93.704  19.044  32.758  1.00  0.00           N  
ATOM   2815  CA  GLY A 197      93.972  20.439  32.461  1.00  0.00           C  
ATOM   2816  C   GLY A 197      92.820  21.145  31.784  1.00  0.00           C  
ATOM   2817  O   GLY A 197      92.844  22.366  31.596  1.00  0.00           O  
ATOM   2818  H   GLY A 197      92.806  18.761  33.095  1.00  0.00           H  
ATOM   2819  HA2 GLY A 197      94.770  20.487  31.860  1.00  0.00           H  
ATOM   2820  HA3 GLY A 197      94.173  20.912  33.319  1.00  0.00           H  
ATOM   2821  N   TYR A 198      91.805  20.378  31.410  1.00  0.00           N  
ATOM   2822  CA  TYR A 198      90.636  20.950  30.762  1.00  0.00           C  
ATOM   2823  C   TYR A 198      89.613  21.257  31.832  1.00  0.00           C  
ATOM   2824  O   TYR A 198      89.924  21.254  33.025  1.00  0.00           O  
ATOM   2825  CB  TYR A 198      90.059  19.963  29.749  1.00  0.00           C  
ATOM   2826  CG  TYR A 198      91.056  19.567  28.681  1.00  0.00           C  
ATOM   2827  CD1 TYR A 198      91.634  20.531  27.855  1.00  0.00           C  
ATOM   2828  CD2 TYR A 198      91.432  18.237  28.503  1.00  0.00           C  
ATOM   2829  CE1 TYR A 198      92.561  20.180  26.880  1.00  0.00           C  
ATOM   2830  CE2 TYR A 198      92.359  17.875  27.525  1.00  0.00           C  
ATOM   2831  CZ  TYR A 198      92.917  18.852  26.720  1.00  0.00           C  
ATOM   2832  OH  TYR A 198      93.829  18.504  25.752  1.00  0.00           O  
ATOM   2833  H   TYR A 198      91.844  19.393  31.576  1.00  0.00           H  
ATOM   2834  HA  TYR A 198      90.894  21.796  30.294  1.00  0.00           H  
ATOM   2835  HB2 TYR A 198      89.268  20.385  29.307  1.00  0.00           H  
ATOM   2836  HB3 TYR A 198      89.768  19.139  30.236  1.00  0.00           H  
ATOM   2837  HD1 TYR A 198      91.377  21.491  27.966  1.00  0.00           H  
ATOM   2838  HD2 TYR A 198      91.031  17.530  29.086  1.00  0.00           H  
ATOM   2839  HE1 TYR A 198      92.968  20.883  26.297  1.00  0.00           H  
ATOM   2840  HE2 TYR A 198      92.618  16.916  27.407  1.00  0.00           H  
ATOM   2841  HH  TYR A 198      94.090  17.546  25.632  1.00  0.00           H  
ATOM   2842  N   SER A 199      88.390  21.535  31.414  1.00  0.00           N  
ATOM   2843  CA  SER A 199      87.349  21.816  32.375  1.00  0.00           C  
ATOM   2844  C   SER A 199      86.005  21.382  31.822  1.00  0.00           C  
ATOM   2845  O   SER A 199      85.404  22.058  30.981  1.00  0.00           O  
ATOM   2846  CB  SER A 199      87.328  23.298  32.729  1.00  0.00           C  
ATOM   2847  OG  SER A 199      86.386  23.542  33.762  1.00  0.00           O  
ATOM   2848  H   SER A 199      88.186  21.551  30.435  1.00  0.00           H  
ATOM   2849  HA  SER A 199      87.535  21.293  33.207  1.00  0.00           H  
ATOM   2850  HB2 SER A 199      87.075  23.827  31.919  1.00  0.00           H  
ATOM   2851  HB3 SER A 199      88.237  23.577  33.039  1.00  0.00           H  
ATOM   2852  HG  SER A 199      86.381  24.517  33.985  1.00  0.00           H  
ATOM   2853  N   PHE A 200      85.550  20.233  32.300  1.00  0.00           N  
ATOM   2854  CA  PHE A 200      84.280  19.659  31.889  1.00  0.00           C  
ATOM   2855  C   PHE A 200      83.492  19.407  33.155  1.00  0.00           C  
ATOM   2856  O   PHE A 200      83.761  18.448  33.881  1.00  0.00           O  
ATOM   2857  CB  PHE A 200      84.523  18.355  31.127  1.00  0.00           C  
ATOM   2858  CG  PHE A 200      85.169  18.560  29.783  1.00  0.00           C  
ATOM   2859  CD1 PHE A 200      84.449  19.126  28.732  1.00  0.00           C  
ATOM   2860  CD2 PHE A 200      86.498  18.208  29.567  1.00  0.00           C  
ATOM   2861  CE1 PHE A 200      85.044  19.339  27.485  1.00  0.00           C  
ATOM   2862  CE2 PHE A 200      87.103  18.417  28.325  1.00  0.00           C  
ATOM   2863  CZ  PHE A 200      86.377  18.984  27.285  1.00  0.00           C  
ATOM   2864  H   PHE A 200      86.104  19.740  32.971  1.00  0.00           H  
ATOM   2865  HA  PHE A 200      83.788  20.306  31.306  1.00  0.00           H  
ATOM   2866  HB2 PHE A 200      83.643  17.899  30.990  1.00  0.00           H  
ATOM   2867  HB3 PHE A 200      85.118  17.771  31.679  1.00  0.00           H  
ATOM   2868  HD1 PHE A 200      83.493  19.383  28.872  1.00  0.00           H  
ATOM   2869  HD2 PHE A 200      87.027  17.800  30.311  1.00  0.00           H  
ATOM   2870  HE1 PHE A 200      84.515  19.745  26.739  1.00  0.00           H  
ATOM   2871  HE2 PHE A 200      88.059  18.158  28.185  1.00  0.00           H  
ATOM   2872  HZ  PHE A 200      86.809  19.137  26.396  1.00  0.00           H  
ATOM   2873  N   THR A 201      82.520  20.277  33.413  1.00  0.00           N  
ATOM   2874  CA  THR A 201      81.712  20.177  34.616  1.00  0.00           C  
ATOM   2875  C   THR A 201      80.213  20.439  34.440  1.00  0.00           C  
ATOM   2876  O   THR A 201      79.416  20.026  35.282  1.00  0.00           O  
ATOM   2877  CB  THR A 201      82.241  21.151  35.681  1.00  0.00           C  
ATOM   2878  OG1 THR A 201      82.249  22.480  35.144  1.00  0.00           O  
ATOM   2879  CG2 THR A 201      83.650  20.782  36.089  1.00  0.00           C  
ATOM   2880  H   THR A 201      82.341  21.017  32.764  1.00  0.00           H  
ATOM   2881  HA  THR A 201      81.817  19.250  34.975  1.00  0.00           H  
ATOM   2882  HB  THR A 201      81.645  21.121  36.483  1.00  0.00           H  
ATOM   2883  HG1 THR A 201      82.593  23.116  35.834  1.00  0.00           H  
ATOM   2884 HG21 THR A 201      84.249  20.820  35.289  1.00  0.00           H  
ATOM   2885 HG22 THR A 201      83.976  21.426  36.781  1.00  0.00           H  
ATOM   2886 HG23 THR A 201      83.656  19.856  36.466  1.00  0.00           H  
ATOM   2887  N   THR A 202      79.827  21.121  33.363  1.00  0.00           N  
ATOM   2888  CA  THR A 202      78.414  21.440  33.150  1.00  0.00           C  
ATOM   2889  C   THR A 202      77.640  20.377  32.385  1.00  0.00           C  
ATOM   2890  O   THR A 202      78.229  19.537  31.713  1.00  0.00           O  
ATOM   2891  CB  THR A 202      78.230  22.766  32.382  1.00  0.00           C  
ATOM   2892  OG1 THR A 202      78.605  22.576  31.014  1.00  0.00           O  
ATOM   2893  CG2 THR A 202      79.089  23.867  32.989  1.00  0.00           C  
ATOM   2894  H   THR A 202      80.508  21.418  32.694  1.00  0.00           H  
ATOM   2895  HA  THR A 202      77.985  21.544  34.047  1.00  0.00           H  
ATOM   2896  HB  THR A 202      77.269  23.039  32.424  1.00  0.00           H  
ATOM   2897  HG1 THR A 202      78.487  23.434  30.514  1.00  0.00           H  
ATOM   2898 HG21 THR A 202      80.052  23.601  32.946  1.00  0.00           H  
ATOM   2899 HG22 THR A 202      78.954  24.715  32.477  1.00  0.00           H  
ATOM   2900 HG23 THR A 202      78.825  24.008  33.943  1.00  0.00           H  
ATOM   2901  N   THR A 203      76.314  20.435  32.496  1.00  0.00           N  
ATOM   2902  CA  THR A 203      75.438  19.498  31.807  1.00  0.00           C  
ATOM   2903  C   THR A 203      75.666  19.589  30.297  1.00  0.00           C  
ATOM   2904  O   THR A 203      75.548  18.601  29.585  1.00  0.00           O  
ATOM   2905  CB  THR A 203      73.953  19.783  32.122  1.00  0.00           C  
ATOM   2906  OG1 THR A 203      73.625  21.121  31.734  1.00  0.00           O  
ATOM   2907  CG2 THR A 203      73.689  19.618  33.617  1.00  0.00           C  
ATOM   2908  H   THR A 203      75.907  21.145  33.071  1.00  0.00           H  
ATOM   2909  HA  THR A 203      75.658  18.571  32.110  1.00  0.00           H  
ATOM   2910  HB  THR A 203      73.379  19.142  31.613  1.00  0.00           H  
ATOM   2911  HG1 THR A 203      72.663  21.301  31.940  1.00  0.00           H  
ATOM   2912 HG21 THR A 203      74.261  20.259  34.129  1.00  0.00           H  
ATOM   2913 HG22 THR A 203      72.725  19.805  33.808  1.00  0.00           H  
ATOM   2914 HG23 THR A 203      73.908  18.682  33.893  1.00  0.00           H  
ATOM   2915  N   GLU A 204      75.997  20.778  29.810  1.00  0.00           N  
ATOM   2916  CA  GLU A 204      76.269  20.954  28.388  1.00  0.00           C  
ATOM   2917  C   GLU A 204      77.550  20.216  28.031  1.00  0.00           C  
ATOM   2918  O   GLU A 204      77.651  19.574  26.982  1.00  0.00           O  
ATOM   2919  CB  GLU A 204      76.452  22.431  28.056  1.00  0.00           C  
ATOM   2920  CG  GLU A 204      75.207  23.130  27.556  1.00  0.00           C  
ATOM   2921  CD  GLU A 204      75.427  24.619  27.352  1.00  0.00           C  
ATOM   2922  OE1 GLU A 204      76.517  25.007  26.880  1.00  0.00           O  
ATOM   2923  OE2 GLU A 204      74.503  25.397  27.655  1.00  0.00           O  
ATOM   2924  H   GLU A 204      76.061  21.563  30.426  1.00  0.00           H  
ATOM   2925  HA  GLU A 204      75.509  20.583  27.854  1.00  0.00           H  
ATOM   2926  HB2 GLU A 204      77.155  22.506  27.349  1.00  0.00           H  
ATOM   2927  HB3 GLU A 204      76.760  22.900  28.884  1.00  0.00           H  
ATOM   2928  HG2 GLU A 204      74.937  22.722  26.684  1.00  0.00           H  
ATOM   2929  HG3 GLU A 204      74.475  23.001  28.225  1.00  0.00           H  
ATOM   2930  N   GLU A 205      78.536  20.324  28.912  1.00  0.00           N  
ATOM   2931  CA  GLU A 205      79.820  19.683  28.703  1.00  0.00           C  
ATOM   2932  C   GLU A 205      79.719  18.175  28.880  1.00  0.00           C  
ATOM   2933  O   GLU A 205      80.428  17.419  28.213  1.00  0.00           O  
ATOM   2934  CB  GLU A 205      80.859  20.305  29.645  1.00  0.00           C  
ATOM   2935  CG  GLU A 205      81.166  21.767  29.271  1.00  0.00           C  
ATOM   2936  CD  GLU A 205      82.108  22.476  30.225  1.00  0.00           C  
ATOM   2937  OE1 GLU A 205      82.739  23.468  29.809  1.00  0.00           O  
ATOM   2938  OE2 GLU A 205      82.213  22.061  31.391  1.00  0.00           O  
ATOM   2939  H   GLU A 205      78.390  20.862  29.742  1.00  0.00           H  
ATOM   2940  HA  GLU A 205      80.107  19.865  27.763  1.00  0.00           H  
ATOM   2941  HB2 GLU A 205      81.704  19.773  29.592  1.00  0.00           H  
ATOM   2942  HB3 GLU A 205      80.506  20.277  30.580  1.00  0.00           H  
ATOM   2943  HG2 GLU A 205      81.579  21.776  28.360  1.00  0.00           H  
ATOM   2944  HG3 GLU A 205      80.303  22.272  29.251  1.00  0.00           H  
ATOM   2945  N   ARG A 206      78.822  17.731  29.757  1.00  0.00           N  
ATOM   2946  CA  ARG A 206      78.644  16.302  29.966  1.00  0.00           C  
ATOM   2947  C   ARG A 206      78.207  15.662  28.649  1.00  0.00           C  
ATOM   2948  O   ARG A 206      78.580  14.534  28.348  1.00  0.00           O  
ATOM   2949  CB  ARG A 206      77.599  16.017  31.053  1.00  0.00           C  
ATOM   2950  CG  ARG A 206      77.268  14.538  31.164  1.00  0.00           C  
ATOM   2951  CD  ARG A 206      76.311  14.220  32.292  1.00  0.00           C  
ATOM   2952  NE  ARG A 206      76.896  14.474  33.605  1.00  0.00           N  
ATOM   2953  CZ  ARG A 206      76.829  15.637  34.247  1.00  0.00           C  
ATOM   2954  NH1 ARG A 206      76.196  16.668  33.698  1.00  0.00           N  
ATOM   2955  NH2 ARG A 206      77.404  15.774  35.432  1.00  0.00           N  
ATOM   2956  H   ARG A 206      78.268  18.383  30.275  1.00  0.00           H  
ATOM   2957  HA  ARG A 206      79.518  15.904  30.245  1.00  0.00           H  
ATOM   2958  HB2 ARG A 206      76.762  16.518  30.833  1.00  0.00           H  
ATOM   2959  HB3 ARG A 206      77.955  16.333  31.932  1.00  0.00           H  
ATOM   2960  HG2 ARG A 206      78.118  14.034  31.317  1.00  0.00           H  
ATOM   2961  HG3 ARG A 206      76.854  14.240  30.304  1.00  0.00           H  
ATOM   2962  HD2 ARG A 206      76.057  13.255  32.235  1.00  0.00           H  
ATOM   2963  HD3 ARG A 206      75.494  14.787  32.189  1.00  0.00           H  
ATOM   2964  HE  ARG A 206      77.380  13.722  34.052  1.00  0.00           H  
ATOM   2965 HH11 ARG A 206      76.147  17.541  34.183  1.00  0.00           H  
ATOM   2966 HH12 ARG A 206      75.768  16.571  32.799  1.00  0.00           H  
ATOM   2967 HH21 ARG A 206      77.889  15.003  35.845  1.00  0.00           H  
ATOM   2968 HH22 ARG A 206      77.353  16.649  35.914  1.00  0.00           H  
ATOM   2969  N   GLU A 207      77.408  16.383  27.867  1.00  0.00           N  
ATOM   2970  CA  GLU A 207      76.955  15.860  26.583  1.00  0.00           C  
ATOM   2971  C   GLU A 207      78.152  15.703  25.653  1.00  0.00           C  
ATOM   2972  O   GLU A 207      78.193  14.787  24.833  1.00  0.00           O  
ATOM   2973  CB  GLU A 207      75.929  16.798  25.943  1.00  0.00           C  
ATOM   2974  CG  GLU A 207      74.574  16.817  26.631  1.00  0.00           C  
ATOM   2975  CD  GLU A 207      73.872  15.472  26.561  1.00  0.00           C  
ATOM   2976  OE1 GLU A 207      73.624  14.996  25.431  1.00  0.00           O  
ATOM   2977  OE2 GLU A 207      73.572  14.896  27.632  1.00  0.00           O  
ATOM   2978  H   GLU A 207      77.115  17.292  28.162  1.00  0.00           H  
ATOM   2979  HA  GLU A 207      76.534  14.965  26.726  1.00  0.00           H  
ATOM   2980  HB2 GLU A 207      75.793  16.511  24.995  1.00  0.00           H  
ATOM   2981  HB3 GLU A 207      76.301  17.726  25.961  1.00  0.00           H  
ATOM   2982  HG2 GLU A 207      74.705  17.062  27.592  1.00  0.00           H  
ATOM   2983  HG3 GLU A 207      73.998  17.504  26.188  1.00  0.00           H  
ATOM   2984  N   ILE A 208      79.130  16.591  25.792  1.00  0.00           N  
ATOM   2985  CA  ILE A 208      80.315  16.538  24.953  1.00  0.00           C  
ATOM   2986  C   ILE A 208      81.255  15.407  25.350  1.00  0.00           C  
ATOM   2987  O   ILE A 208      81.804  14.722  24.487  1.00  0.00           O  
ATOM   2988  CB  ILE A 208      81.085  17.877  24.987  1.00  0.00           C  
ATOM   2989  CG1 ILE A 208      80.236  18.964  24.327  1.00  0.00           C  
ATOM   2990  CG2 ILE A 208      82.427  17.737  24.262  1.00  0.00           C  
ATOM   2991  CD1 ILE A 208      80.797  20.361  24.481  1.00  0.00           C  
ATOM   2992  H   ILE A 208      79.049  17.307  26.485  1.00  0.00           H  
ATOM   2993  HA  ILE A 208      80.019  16.377  24.012  1.00  0.00           H  
ATOM   2994  HB  ILE A 208      81.255  18.130  25.939  1.00  0.00           H  
ATOM   2995 HG12 ILE A 208      79.325  18.944  24.738  1.00  0.00           H  
ATOM   2996 HG13 ILE A 208      80.166  18.759  23.351  1.00  0.00           H  
ATOM   2997 HG21 ILE A 208      82.914  18.610  24.291  1.00  0.00           H  
ATOM   2998 HG22 ILE A 208      82.977  17.033  24.711  1.00  0.00           H  
ATOM   2999 HG23 ILE A 208      82.266  17.477  23.310  1.00  0.00           H  
ATOM   3000 HD11 ILE A 208      81.706  20.403  24.065  1.00  0.00           H  
ATOM   3001 HD12 ILE A 208      80.192  21.015  24.027  1.00  0.00           H  
ATOM   3002 HD13 ILE A 208      80.864  20.588  25.453  1.00  0.00           H  
ATOM   3003  N   VAL A 209      81.443  15.208  26.650  1.00  0.00           N  
ATOM   3004  CA  VAL A 209      82.327  14.147  27.110  1.00  0.00           C  
ATOM   3005  C   VAL A 209      81.700  12.768  26.848  1.00  0.00           C  
ATOM   3006  O   VAL A 209      82.409  11.764  26.716  1.00  0.00           O  
ATOM   3007  CB  VAL A 209      82.655  14.308  28.608  1.00  0.00           C  
ATOM   3008  CG1 VAL A 209      83.472  13.118  29.101  1.00  0.00           C  
ATOM   3009  CG2 VAL A 209      83.434  15.602  28.819  1.00  0.00           C  
ATOM   3010  H   VAL A 209      80.975  15.790  27.315  1.00  0.00           H  
ATOM   3011  HA  VAL A 209      83.182  14.206  26.594  1.00  0.00           H  
ATOM   3012  HB  VAL A 209      81.801  14.354  29.126  1.00  0.00           H  
ATOM   3013 HG11 VAL A 209      83.678  13.235  30.073  1.00  0.00           H  
ATOM   3014 HG12 VAL A 209      82.948  12.277  28.970  1.00  0.00           H  
ATOM   3015 HG13 VAL A 209      84.326  13.063  28.584  1.00  0.00           H  
ATOM   3016 HG21 VAL A 209      82.882  16.377  28.513  1.00  0.00           H  
ATOM   3017 HG22 VAL A 209      83.648  15.708  29.790  1.00  0.00           H  
ATOM   3018 HG23 VAL A 209      84.284  15.569  28.293  1.00  0.00           H  
ATOM   3019  N   ARG A 210      80.375  12.719  26.769  1.00  0.00           N  
ATOM   3020  CA  ARG A 210      79.706  11.459  26.498  1.00  0.00           C  
ATOM   3021  C   ARG A 210      80.051  11.077  25.069  1.00  0.00           C  
ATOM   3022  O   ARG A 210      80.222   9.906  24.755  1.00  0.00           O  
ATOM   3023  CB  ARG A 210      78.189  11.598  26.627  1.00  0.00           C  
ATOM   3024  CG  ARG A 210      77.455  10.271  26.541  1.00  0.00           C  
ATOM   3025  CD  ARG A 210      75.950  10.479  26.562  1.00  0.00           C  
ATOM   3026  NE  ARG A 210      75.462  10.966  25.277  1.00  0.00           N  
ATOM   3027  CZ  ARG A 210      74.278  11.540  25.090  1.00  0.00           C  
ATOM   3028  NH1 ARG A 210      73.445  11.709  26.112  1.00  0.00           N  
ATOM   3029  NH2 ARG A 210      73.923  11.945  23.877  1.00  0.00           N  
ATOM   3030  H   ARG A 210      79.837  13.552  26.896  1.00  0.00           H  
ATOM   3031  HA  ARG A 210      80.038  10.756  27.127  1.00  0.00           H  
ATOM   3032  HB2 ARG A 210      77.861  12.191  25.891  1.00  0.00           H  
ATOM   3033  HB3 ARG A 210      77.983  12.018  27.511  1.00  0.00           H  
ATOM   3034  HG2 ARG A 210      77.717   9.701  27.320  1.00  0.00           H  
ATOM   3035  HG3 ARG A 210      77.710   9.811  25.690  1.00  0.00           H  
ATOM   3036  HD2 ARG A 210      75.724  11.148  27.270  1.00  0.00           H  
ATOM   3037  HD3 ARG A 210      75.504   9.609  26.771  1.00  0.00           H  
ATOM   3038  HE  ARG A 210      76.059  10.861  24.482  1.00  0.00           H  
ATOM   3039 HH11 ARG A 210      72.555  12.142  25.966  1.00  0.00           H  
ATOM   3040 HH12 ARG A 210      73.708  11.404  27.027  1.00  0.00           H  
ATOM   3041 HH21 ARG A 210      74.546  11.818  23.105  1.00  0.00           H  
ATOM   3042 HH22 ARG A 210      73.032  12.377  23.735  1.00  0.00           H  
ATOM   3043  N   ASP A 211      80.158  12.079  24.203  1.00  0.00           N  
ATOM   3044  CA  ASP A 211      80.483  11.824  22.809  1.00  0.00           C  
ATOM   3045  C   ASP A 211      81.937  11.390  22.664  1.00  0.00           C  
ATOM   3046  O   ASP A 211      82.252  10.533  21.841  1.00  0.00           O  
ATOM   3047  CB  ASP A 211      80.234  13.063  21.950  1.00  0.00           C  
ATOM   3048  CG  ASP A 211      80.407  12.776  20.475  1.00  0.00           C  
ATOM   3049  OD1 ASP A 211      81.101  13.555  19.785  1.00  0.00           O  
ATOM   3050  OD2 ASP A 211      79.850  11.757  20.006  1.00  0.00           O  
ATOM   3051  H   ASP A 211      80.013  13.019  24.513  1.00  0.00           H  
ATOM   3052  HA  ASP A 211      79.897  11.085  22.477  1.00  0.00           H  
ATOM   3053  HB2 ASP A 211      79.300  13.383  22.109  1.00  0.00           H  
ATOM   3054  HB3 ASP A 211      80.881  13.777  22.218  1.00  0.00           H  
ATOM   3055  N   ILE A 212      82.821  11.991  23.455  1.00  0.00           N  
ATOM   3056  CA  ILE A 212      84.235  11.634  23.409  1.00  0.00           C  
ATOM   3057  C   ILE A 212      84.365  10.188  23.837  1.00  0.00           C  
ATOM   3058  O   ILE A 212      85.042   9.400  23.192  1.00  0.00           O  
ATOM   3059  CB  ILE A 212      85.074  12.494  24.371  1.00  0.00           C  
ATOM   3060  CG1 ILE A 212      85.132  13.940  23.856  1.00  0.00           C  
ATOM   3061  CG2 ILE A 212      86.479  11.893  24.532  1.00  0.00           C  
ATOM   3062  CD1 ILE A 212      85.953  14.870  24.737  1.00  0.00           C  
ATOM   3063  H   ILE A 212      82.512  12.698  24.091  1.00  0.00           H  
ATOM   3064  HA  ILE A 212      84.579  11.741  22.476  1.00  0.00           H  
ATOM   3065  HB  ILE A 212      84.627  12.495  25.265  1.00  0.00           H  
ATOM   3066 HG12 ILE A 212      84.198  14.295  23.806  1.00  0.00           H  
ATOM   3067 HG13 ILE A 212      85.536  13.933  22.941  1.00  0.00           H  
ATOM   3068 HG21 ILE A 212      87.014  12.460  25.158  1.00  0.00           H  
ATOM   3069 HG22 ILE A 212      86.405  10.967  24.901  1.00  0.00           H  
ATOM   3070 HG23 ILE A 212      86.932  11.862  23.641  1.00  0.00           H  
ATOM   3071 HD11 ILE A 212      86.894  14.535  24.790  1.00  0.00           H  
ATOM   3072 HD12 ILE A 212      85.949  15.790  24.345  1.00  0.00           H  
ATOM   3073 HD13 ILE A 212      85.556  14.896  25.655  1.00  0.00           H  
ATOM   3074  N   LYS A 213      83.696   9.853  24.932  1.00  0.00           N  
ATOM   3075  CA  LYS A 213      83.720   8.509  25.484  1.00  0.00           C  
ATOM   3076  C   LYS A 213      83.284   7.450  24.474  1.00  0.00           C  
ATOM   3077  O   LYS A 213      83.882   6.372  24.396  1.00  0.00           O  
ATOM   3078  CB  LYS A 213      82.811   8.432  26.717  1.00  0.00           C  
ATOM   3079  CG  LYS A 213      82.770   7.043  27.361  1.00  0.00           C  
ATOM   3080  CD  LYS A 213      81.660   6.915  28.409  1.00  0.00           C  
ATOM   3081  CE  LYS A 213      80.292   7.021  27.761  1.00  0.00           C  
ATOM   3082  NZ  LYS A 213      79.169   6.874  28.731  1.00  0.00           N  
ATOM   3083  H   LYS A 213      83.153  10.553  25.396  1.00  0.00           H  
ATOM   3084  HA  LYS A 213      84.656   8.304  25.770  1.00  0.00           H  
ATOM   3085  HB2 LYS A 213      81.882   8.681  26.441  1.00  0.00           H  
ATOM   3086  HB3 LYS A 213      83.143   9.086  27.396  1.00  0.00           H  
ATOM   3087  HG2 LYS A 213      83.650   6.868  27.803  1.00  0.00           H  
ATOM   3088  HG3 LYS A 213      82.615   6.362  26.645  1.00  0.00           H  
ATOM   3089  HD2 LYS A 213      81.761   7.646  29.084  1.00  0.00           H  
ATOM   3090  HD3 LYS A 213      81.739   6.028  28.864  1.00  0.00           H  
ATOM   3091  HE2 LYS A 213      80.211   6.303  27.070  1.00  0.00           H  
ATOM   3092  HE3 LYS A 213      80.217   7.916  27.321  1.00  0.00           H  
ATOM   3093  HZ1 LYS A 213      79.231   7.592  29.424  1.00  0.00           H  
ATOM   3094  HZ2 LYS A 213      78.298   6.953  28.247  1.00  0.00           H  
ATOM   3095  HZ3 LYS A 213      79.225   5.979  29.173  1.00  0.00           H  
ATOM   3096  N   GLU A 214      82.242   7.767  23.709  1.00  0.00           N  
ATOM   3097  CA  GLU A 214      81.694   6.844  22.722  1.00  0.00           C  
ATOM   3098  C   GLU A 214      82.547   6.704  21.467  1.00  0.00           C  
ATOM   3099  O   GLU A 214      82.509   5.664  20.806  1.00  0.00           O  
ATOM   3100  CB  GLU A 214      80.272   7.282  22.327  1.00  0.00           C  
ATOM   3101  CG  GLU A 214      79.301   7.358  23.506  1.00  0.00           C  
ATOM   3102  CD  GLU A 214      77.877   7.708  23.103  1.00  0.00           C  
ATOM   3103  OE1 GLU A 214      77.660   8.088  21.933  1.00  0.00           O  
ATOM   3104  OE2 GLU A 214      76.971   7.612  23.960  1.00  0.00           O  
ATOM   3105  H   GLU A 214      81.821   8.668  23.815  1.00  0.00           H  
ATOM   3106  HA  GLU A 214      81.629   5.942  23.150  1.00  0.00           H  
ATOM   3107  HB2 GLU A 214      79.912   6.625  21.664  1.00  0.00           H  
ATOM   3108  HB3 GLU A 214      80.327   8.187  21.904  1.00  0.00           H  
ATOM   3109  HG2 GLU A 214      79.290   6.469  23.964  1.00  0.00           H  
ATOM   3110  HG3 GLU A 214      79.630   8.056  24.142  1.00  0.00           H  
ATOM   3111  N   LYS A 215      83.321   7.739  21.150  1.00  0.00           N  
ATOM   3112  CA  LYS A 215      84.152   7.732  19.949  1.00  0.00           C  
ATOM   3113  C   LYS A 215      85.631   7.384  20.139  1.00  0.00           C  
ATOM   3114  O   LYS A 215      86.237   6.758  19.272  1.00  0.00           O  
ATOM   3115  CB  LYS A 215      84.088   9.101  19.247  1.00  0.00           C  
ATOM   3116  CG  LYS A 215      82.697   9.695  19.047  1.00  0.00           C  
ATOM   3117  CD  LYS A 215      81.821   8.837  18.145  1.00  0.00           C  
ATOM   3118  CE  LYS A 215      80.422   9.436  17.994  1.00  0.00           C  
ATOM   3119  NZ  LYS A 215      80.475  10.821  17.450  1.00  0.00           N  
ATOM   3120  H   LYS A 215      83.334   8.540  21.748  1.00  0.00           H  
ATOM   3121  HA  LYS A 215      83.765   7.056  19.322  1.00  0.00           H  
ATOM   3122  HB2 LYS A 215      84.509   9.001  18.345  1.00  0.00           H  
ATOM   3123  HB3 LYS A 215      84.620   9.748  19.793  1.00  0.00           H  
ATOM   3124  HG2 LYS A 215      82.791  10.601  18.635  1.00  0.00           H  
ATOM   3125  HG3 LYS A 215      82.253   9.779  19.939  1.00  0.00           H  
ATOM   3126  HD2 LYS A 215      81.742   7.922  18.542  1.00  0.00           H  
ATOM   3127  HD3 LYS A 215      82.247   8.773  17.243  1.00  0.00           H  
ATOM   3128  HE2 LYS A 215      79.979   9.456  18.890  1.00  0.00           H  
ATOM   3129  HE3 LYS A 215      79.889   8.863  17.371  1.00  0.00           H  
ATOM   3130  HZ1 LYS A 215      80.912  10.809  16.551  1.00  0.00           H  
ATOM   3131  HZ2 LYS A 215      79.546  11.181  17.364  1.00  0.00           H  
ATOM   3132  HZ3 LYS A 215      81.002  11.403  18.070  1.00  0.00           H  
ATOM   3133  N   LEU A 216      86.224   7.776  21.257  1.00  0.00           N  
ATOM   3134  CA  LEU A 216      87.652   7.544  21.418  1.00  0.00           C  
ATOM   3135  C   LEU A 216      88.115   6.649  22.566  1.00  0.00           C  
ATOM   3136  O   LEU A 216      89.316   6.405  22.712  1.00  0.00           O  
ATOM   3137  CB  LEU A 216      88.361   8.906  21.501  1.00  0.00           C  
ATOM   3138  CG  LEU A 216      88.089   9.840  20.310  1.00  0.00           C  
ATOM   3139  CD1 LEU A 216      88.453  11.285  20.642  1.00  0.00           C  
ATOM   3140  CD2 LEU A 216      88.879   9.354  19.110  1.00  0.00           C  
ATOM   3141  H   LEU A 216      85.698   8.225  21.980  1.00  0.00           H  
ATOM   3142  HA  LEU A 216      87.967   7.110  20.574  1.00  0.00           H  
ATOM   3143  HB2 LEU A 216      89.346   8.743  21.551  1.00  0.00           H  
ATOM   3144  HB3 LEU A 216      88.056   9.366  22.335  1.00  0.00           H  
ATOM   3145  HG  LEU A 216      87.115   9.799  20.088  1.00  0.00           H  
ATOM   3146 HD11 LEU A 216      88.265  11.866  19.850  1.00  0.00           H  
ATOM   3147 HD12 LEU A 216      87.907  11.596  21.420  1.00  0.00           H  
ATOM   3148 HD13 LEU A 216      89.424  11.339  20.873  1.00  0.00           H  
ATOM   3149 HD21 LEU A 216      88.596   8.423  18.880  1.00  0.00           H  
ATOM   3150 HD22 LEU A 216      88.707   9.957  18.331  1.00  0.00           H  
ATOM   3151 HD23 LEU A 216      89.855   9.362  19.328  1.00  0.00           H  
ATOM   3152  N   CYS A 217      87.183   6.160  23.375  1.00  0.00           N  
ATOM   3153  CA  CYS A 217      87.550   5.306  24.493  1.00  0.00           C  
ATOM   3154  C   CYS A 217      87.714   3.854  24.067  1.00  0.00           C  
ATOM   3155  O   CYS A 217      87.207   3.441  23.028  1.00  0.00           O  
ATOM   3156  CB  CYS A 217      86.505   5.394  25.604  1.00  0.00           C  
ATOM   3157  SG  CYS A 217      86.683   6.821  26.681  1.00  0.00           S  
ATOM   3158  H   CYS A 217      86.221   6.381  23.214  1.00  0.00           H  
ATOM   3159  HA  CYS A 217      88.424   5.626  24.858  1.00  0.00           H  
ATOM   3160  HB2 CYS A 217      86.575   4.569  26.165  1.00  0.00           H  
ATOM   3161  HB3 CYS A 217      85.600   5.434  25.180  1.00  0.00           H  
ATOM   3162  HG  CYS A 217      85.965   6.805  27.377  1.00  0.00           H  
ATOM   3163  N   TYR A 218      88.444   3.090  24.878  1.00  0.00           N  
ATOM   3164  CA  TYR A 218      88.668   1.676  24.610  1.00  0.00           C  
ATOM   3165  C   TYR A 218      89.184   0.997  25.865  1.00  0.00           C  
ATOM   3166  O   TYR A 218      89.677   1.653  26.779  1.00  0.00           O  
ATOM   3167  CB  TYR A 218      89.673   1.485  23.465  1.00  0.00           C  
ATOM   3168  CG  TYR A 218      91.117   1.759  23.827  1.00  0.00           C  
ATOM   3169  CD1 TYR A 218      92.005   0.712  24.072  1.00  0.00           C  
ATOM   3170  CD2 TYR A 218      91.605   3.065  23.895  1.00  0.00           C  
ATOM   3171  CE1 TYR A 218      93.353   0.958  24.368  1.00  0.00           C  
ATOM   3172  CE2 TYR A 218      92.942   3.321  24.195  1.00  0.00           C  
ATOM   3173  CZ  TYR A 218      93.809   2.264  24.424  1.00  0.00           C  
ATOM   3174  OH  TYR A 218      95.135   2.514  24.681  1.00  0.00           O  
ATOM   3175  H   TYR A 218      88.850   3.499  25.695  1.00  0.00           H  
ATOM   3176  HA  TYR A 218      87.799   1.255  24.350  1.00  0.00           H  
ATOM   3177  HB2 TYR A 218      89.417   2.103  22.722  1.00  0.00           H  
ATOM   3178  HB3 TYR A 218      89.607   0.538  23.149  1.00  0.00           H  
ATOM   3179  HD1 TYR A 218      91.674  -0.231  24.036  1.00  0.00           H  
ATOM   3180  HD2 TYR A 218      90.984   3.831  23.725  1.00  0.00           H  
ATOM   3181  HE1 TYR A 218      93.979   0.197  24.537  1.00  0.00           H  
ATOM   3182  HE2 TYR A 218      93.274   4.263  24.245  1.00  0.00           H  
ATOM   3183  HH  TYR A 218      95.467   3.456  24.722  1.00  0.00           H  
ATOM   3184  N   VAL A 219      89.059  -0.323  25.903  1.00  0.00           N  
ATOM   3185  CA  VAL A 219      89.514  -1.099  27.040  1.00  0.00           C  
ATOM   3186  C   VAL A 219      90.892  -1.687  26.748  1.00  0.00           C  
ATOM   3187  O   VAL A 219      91.070  -2.398  25.764  1.00  0.00           O  
ATOM   3188  CB  VAL A 219      88.518  -2.225  27.338  1.00  0.00           C  
ATOM   3189  CG1 VAL A 219      89.065  -3.151  28.411  1.00  0.00           C  
ATOM   3190  CG2 VAL A 219      87.196  -1.617  27.784  1.00  0.00           C  
ATOM   3191  H   VAL A 219      88.640  -0.795  25.127  1.00  0.00           H  
ATOM   3192  HA  VAL A 219      89.578  -0.500  27.839  1.00  0.00           H  
ATOM   3193  HB  VAL A 219      88.366  -2.752  26.502  1.00  0.00           H  
ATOM   3194 HG11 VAL A 219      88.403  -3.878  28.592  1.00  0.00           H  
ATOM   3195 HG12 VAL A 219      89.925  -3.553  28.097  1.00  0.00           H  
ATOM   3196 HG13 VAL A 219      89.227  -2.631  29.250  1.00  0.00           H  
ATOM   3197 HG21 VAL A 219      86.835  -1.033  27.057  1.00  0.00           H  
ATOM   3198 HG22 VAL A 219      86.542  -2.348  27.980  1.00  0.00           H  
ATOM   3199 HG23 VAL A 219      87.342  -1.070  28.609  1.00  0.00           H  
ATOM   3200  N   ALA A 220      91.871  -1.371  27.591  1.00  0.00           N  
ATOM   3201  CA  ALA A 220      93.219  -1.896  27.405  1.00  0.00           C  
ATOM   3202  C   ALA A 220      93.220  -3.383  27.742  1.00  0.00           C  
ATOM   3203  O   ALA A 220      92.433  -3.840  28.577  1.00  0.00           O  
ATOM   3204  CB  ALA A 220      94.197  -1.161  28.306  1.00  0.00           C  
ATOM   3205  H   ALA A 220      91.680  -0.765  28.363  1.00  0.00           H  
ATOM   3206  HA  ALA A 220      93.493  -1.773  26.451  1.00  0.00           H  
ATOM   3207  HB1 ALA A 220      93.927  -1.283  29.261  1.00  0.00           H  
ATOM   3208  HB2 ALA A 220      95.117  -1.529  28.170  1.00  0.00           H  
ATOM   3209  HB3 ALA A 220      94.191  -0.187  28.080  1.00  0.00           H  
ATOM   3210  N   LEU A 221      94.090  -4.143  27.088  1.00  0.00           N  
ATOM   3211  CA  LEU A 221      94.168  -5.578  27.359  1.00  0.00           C  
ATOM   3212  C   LEU A 221      94.914  -5.759  28.668  1.00  0.00           C  
ATOM   3213  O   LEU A 221      94.702  -6.730  29.378  1.00  0.00           O  
ATOM   3214  CB  LEU A 221      94.900  -6.307  26.237  1.00  0.00           C  
ATOM   3215  CG  LEU A 221      94.979  -7.824  26.418  1.00  0.00           C  
ATOM   3216  CD1 LEU A 221      93.571  -8.424  26.540  1.00  0.00           C  
ATOM   3217  CD2 LEU A 221      95.734  -8.420  25.236  1.00  0.00           C  
ATOM   3218  H   LEU A 221      94.695  -3.732  26.406  1.00  0.00           H  
ATOM   3219  HA  LEU A 221      93.244  -5.950  27.449  1.00  0.00           H  
ATOM   3220  HB2 LEU A 221      95.832  -5.949  26.187  1.00  0.00           H  
ATOM   3221  HB3 LEU A 221      94.424  -6.119  25.378  1.00  0.00           H  
ATOM   3222  HG  LEU A 221      95.487  -8.022  27.257  1.00  0.00           H  
ATOM   3223 HD11 LEU A 221      93.640  -9.415  26.658  1.00  0.00           H  
ATOM   3224 HD12 LEU A 221      93.106  -8.026  27.331  1.00  0.00           H  
ATOM   3225 HD13 LEU A 221      93.050  -8.222  25.711  1.00  0.00           H  
ATOM   3226 HD21 LEU A 221      96.656  -8.034  25.201  1.00  0.00           H  
ATOM   3227 HD22 LEU A 221      95.792  -9.412  25.344  1.00  0.00           H  
ATOM   3228 HD23 LEU A 221      95.250  -8.204  24.388  1.00  0.00           H  
ATOM   3229  N   ASP A 222      95.796  -4.808  28.965  1.00  0.00           N  
ATOM   3230  CA  ASP A 222      96.569  -4.793  30.201  1.00  0.00           C  
ATOM   3231  C   ASP A 222      96.736  -3.344  30.651  1.00  0.00           C  
ATOM   3232  O   ASP A 222      97.492  -2.578  30.049  1.00  0.00           O  
ATOM   3233  CB  ASP A 222      97.948  -5.432  30.011  1.00  0.00           C  
ATOM   3234  CG  ASP A 222      98.872  -5.188  31.208  1.00  0.00           C  
ATOM   3235  OD1 ASP A 222      98.384  -5.238  32.358  1.00  0.00           O  
ATOM   3236  OD2 ASP A 222     100.082  -4.953  31.003  1.00  0.00           O  
ATOM   3237  H   ASP A 222      95.936  -4.067  28.308  1.00  0.00           H  
ATOM   3238  HA  ASP A 222      96.069  -5.298  30.905  1.00  0.00           H  
ATOM   3239  HB2 ASP A 222      97.832  -6.418  29.890  1.00  0.00           H  
ATOM   3240  HB3 ASP A 222      98.372  -5.044  29.193  1.00  0.00           H  
ATOM   3241  N   PHE A 223      96.033  -2.975  31.715  1.00  0.00           N  
ATOM   3242  CA  PHE A 223      96.083  -1.621  32.245  1.00  0.00           C  
ATOM   3243  C   PHE A 223      97.490  -1.037  32.396  1.00  0.00           C  
ATOM   3244  O   PHE A 223      97.838  -0.064  31.733  1.00  0.00           O  
ATOM   3245  CB  PHE A 223      95.382  -1.568  33.596  1.00  0.00           C  
ATOM   3246  CG  PHE A 223      95.245  -0.180  34.138  1.00  0.00           C  
ATOM   3247  CD1 PHE A 223      94.359   0.718  33.551  1.00  0.00           C  
ATOM   3248  CD2 PHE A 223      96.010   0.236  35.222  1.00  0.00           C  
ATOM   3249  CE1 PHE A 223      94.233   2.015  34.036  1.00  0.00           C  
ATOM   3250  CE2 PHE A 223      95.897   1.535  35.720  1.00  0.00           C  
ATOM   3251  CZ  PHE A 223      95.005   2.427  35.126  1.00  0.00           C  
ATOM   3252  H   PHE A 223      95.450  -3.650  32.167  1.00  0.00           H  
ATOM   3253  HA  PHE A 223      95.576  -1.031  31.617  1.00  0.00           H  
ATOM   3254  HB2 PHE A 223      95.909  -2.113  34.248  1.00  0.00           H  
ATOM   3255  HB3 PHE A 223      94.468  -1.961  33.495  1.00  0.00           H  
ATOM   3256  HD1 PHE A 223      93.806   0.427  32.770  1.00  0.00           H  
ATOM   3257  HD2 PHE A 223      96.649  -0.403  35.650  1.00  0.00           H  
ATOM   3258  HE1 PHE A 223      93.592   2.651  33.606  1.00  0.00           H  
ATOM   3259  HE2 PHE A 223      96.453   1.825  36.499  1.00  0.00           H  
ATOM   3260  HZ  PHE A 223      94.918   3.359  35.479  1.00  0.00           H  
ATOM   3261  N   GLU A 224      98.298  -1.625  33.274  1.00  0.00           N  
ATOM   3262  CA  GLU A 224      99.653  -1.125  33.495  1.00  0.00           C  
ATOM   3263  C   GLU A 224     100.478  -0.911  32.224  1.00  0.00           C  
ATOM   3264  O   GLU A 224     101.064   0.154  32.037  1.00  0.00           O  
ATOM   3265  CB  GLU A 224     100.430  -2.037  34.454  1.00  0.00           C  
ATOM   3266  CG  GLU A 224     101.871  -1.563  34.680  1.00  0.00           C  
ATOM   3267  CD  GLU A 224     102.552  -2.195  35.890  1.00  0.00           C  
ATOM   3268  OE1 GLU A 224     103.712  -1.821  36.163  1.00  0.00           O  
ATOM   3269  OE2 GLU A 224     101.942  -3.054  36.564  1.00  0.00           O  
ATOM   3270  H   GLU A 224      97.974  -2.419  33.789  1.00  0.00           H  
ATOM   3271  HA  GLU A 224      99.567  -0.235  33.942  1.00  0.00           H  
ATOM   3272  HB2 GLU A 224     100.453  -2.960  34.070  1.00  0.00           H  
ATOM   3273  HB3 GLU A 224      99.956  -2.054  35.335  1.00  0.00           H  
ATOM   3274  HG2 GLU A 224     102.407  -1.787  33.866  1.00  0.00           H  
ATOM   3275  HG3 GLU A 224     101.859  -0.571  34.809  1.00  0.00           H  
ATOM   3276  N   GLN A 225     100.537  -1.912  31.353  1.00  0.00           N  
ATOM   3277  CA  GLN A 225     101.317  -1.753  30.139  1.00  0.00           C  
ATOM   3278  C   GLN A 225     100.786  -0.567  29.345  1.00  0.00           C  
ATOM   3279  O   GLN A 225     101.562   0.246  28.838  1.00  0.00           O  
ATOM   3280  CB  GLN A 225     101.277  -3.030  29.293  1.00  0.00           C  
ATOM   3281  CG  GLN A 225     102.017  -2.935  27.961  1.00  0.00           C  
ATOM   3282  CD  GLN A 225     103.388  -2.259  28.078  1.00  0.00           C  
ATOM   3283  OE1 GLN A 225     103.486  -1.033  28.150  1.00  0.00           O  
ATOM   3284  NE2 GLN A 225     104.450  -3.062  28.103  1.00  0.00           N  
ATOM   3285  H   GLN A 225     100.049  -2.766  31.532  1.00  0.00           H  
ATOM   3286  HA  GLN A 225     102.267  -1.568  30.392  1.00  0.00           H  
ATOM   3287  HB2 GLN A 225     100.320  -3.248  29.103  1.00  0.00           H  
ATOM   3288  HB3 GLN A 225     101.688  -3.770  29.826  1.00  0.00           H  
ATOM   3289  HG2 GLN A 225     101.456  -2.408  27.323  1.00  0.00           H  
ATOM   3290  HG3 GLN A 225     102.148  -3.860  27.604  1.00  0.00           H  
ATOM   3291 HE21 GLN A 225     104.329  -4.053  28.047  1.00  0.00           H  
ATOM   3292 HE22 GLN A 225     105.369  -2.674  28.178  1.00  0.00           H  
ATOM   3293  N   GLU A 226      99.466  -0.450  29.258  1.00  0.00           N  
ATOM   3294  CA  GLU A 226      98.867   0.649  28.509  1.00  0.00           C  
ATOM   3295  C   GLU A 226      99.223   1.966  29.169  1.00  0.00           C  
ATOM   3296  O   GLU A 226      99.417   2.974  28.491  1.00  0.00           O  
ATOM   3297  CB  GLU A 226      97.349   0.498  28.444  1.00  0.00           C  
ATOM   3298  CG  GLU A 226      96.755   0.992  27.138  1.00  0.00           C  
ATOM   3299  CD  GLU A 226      97.222   0.187  25.931  1.00  0.00           C  
ATOM   3300  OE1 GLU A 226      96.885   0.568  24.790  1.00  0.00           O  
ATOM   3301  OE2 GLU A 226      97.920  -0.834  26.124  1.00  0.00           O  
ATOM   3302  H   GLU A 226      98.878  -1.121  29.710  1.00  0.00           H  
ATOM   3303  HA  GLU A 226      99.233   0.644  27.578  1.00  0.00           H  
ATOM   3304  HB2 GLU A 226      96.945   1.021  29.195  1.00  0.00           H  
ATOM   3305  HB3 GLU A 226      97.121  -0.470  28.551  1.00  0.00           H  
ATOM   3306  HG2 GLU A 226      95.759   0.929  27.197  1.00  0.00           H  
ATOM   3307  HG3 GLU A 226      97.022   1.947  27.007  1.00  0.00           H  
ATOM   3308  N   MET A 227      99.312   1.961  30.494  1.00  0.00           N  
ATOM   3309  CA  MET A 227      99.678   3.167  31.217  1.00  0.00           C  
ATOM   3310  C   MET A 227     101.137   3.516  30.932  1.00  0.00           C  
ATOM   3311  O   MET A 227     101.466   4.683  30.734  1.00  0.00           O  
ATOM   3312  CB  MET A 227      99.471   2.977  32.722  1.00  0.00           C  
ATOM   3313  CG  MET A 227      98.025   2.994  33.161  1.00  0.00           C  
ATOM   3314  SD  MET A 227      97.275   4.610  32.924  1.00  0.00           S  
ATOM   3315  CE  MET A 227      97.711   5.442  34.466  1.00  0.00           C  
ATOM   3316  H   MET A 227      99.125   1.119  30.999  1.00  0.00           H  
ATOM   3317  HA  MET A 227      99.099   3.920  30.904  1.00  0.00           H  
ATOM   3318  HB2 MET A 227      99.951   3.713  33.199  1.00  0.00           H  
ATOM   3319  HB3 MET A 227      99.867   2.097  32.983  1.00  0.00           H  
ATOM   3320  HG2 MET A 227      97.978   2.754  34.131  1.00  0.00           H  
ATOM   3321  HG3 MET A 227      97.516   2.319  32.626  1.00  0.00           H  
ATOM   3322  HE1 MET A 227      98.706   5.478  34.555  1.00  0.00           H  
ATOM   3323  HE2 MET A 227      97.343   6.372  34.459  1.00  0.00           H  
ATOM   3324  HE3 MET A 227      97.325   4.937  35.238  1.00  0.00           H  
ATOM   3325  N   ALA A 228     102.006   2.506  30.904  1.00  0.00           N  
ATOM   3326  CA  ALA A 228     103.428   2.723  30.633  1.00  0.00           C  
ATOM   3327  C   ALA A 228     103.660   3.230  29.214  1.00  0.00           C  
ATOM   3328  O   ALA A 228     104.486   4.115  28.984  1.00  0.00           O  
ATOM   3329  CB  ALA A 228     104.220   1.433  30.853  1.00  0.00           C  
ATOM   3330  H   ALA A 228     101.678   1.576  31.072  1.00  0.00           H  
ATOM   3331  HA  ALA A 228     103.768   3.413  31.272  1.00  0.00           H  
ATOM   3332  HB1 ALA A 228     103.877   0.723  30.238  1.00  0.00           H  
ATOM   3333  HB2 ALA A 228     105.188   1.600  30.664  1.00  0.00           H  
ATOM   3334  HB3 ALA A 228     104.113   1.134  31.801  1.00  0.00           H  
ATOM   3335  N   THR A 229     102.934   2.668  28.258  1.00  0.00           N  
ATOM   3336  CA  THR A 229     103.082   3.088  26.874  1.00  0.00           C  
ATOM   3337  C   THR A 229     102.673   4.545  26.688  1.00  0.00           C  
ATOM   3338  O   THR A 229     103.314   5.292  25.944  1.00  0.00           O  
ATOM   3339  CB  THR A 229     102.233   2.208  25.937  1.00  0.00           C  
ATOM   3340  OG1 THR A 229     102.792   0.889  25.892  1.00  0.00           O  
ATOM   3341  CG2 THR A 229     102.205   2.799  24.526  1.00  0.00           C  
ATOM   3342  H   THR A 229     102.279   1.949  28.491  1.00  0.00           H  
ATOM   3343  HA  THR A 229     104.043   2.993  26.614  1.00  0.00           H  
ATOM   3344  HB  THR A 229     101.299   2.157  26.291  1.00  0.00           H  
ATOM   3345  HG1 THR A 229     102.243   0.315  25.284  1.00  0.00           H  
ATOM   3346 HG21 THR A 229     103.137   2.850  24.167  1.00  0.00           H  
ATOM   3347 HG22 THR A 229     101.651   2.217  23.932  1.00  0.00           H  
ATOM   3348 HG23 THR A 229     101.809   3.717  24.557  1.00  0.00           H  
ATOM   3349  N   ALA A 230     101.613   4.949  27.381  1.00  0.00           N  
ATOM   3350  CA  ALA A 230     101.098   6.307  27.275  1.00  0.00           C  
ATOM   3351  C   ALA A 230     101.882   7.319  28.092  1.00  0.00           C  
ATOM   3352  O   ALA A 230     101.749   8.531  27.886  1.00  0.00           O  
ATOM   3353  CB  ALA A 230      99.634   6.336  27.694  1.00  0.00           C  
ATOM   3354  H   ALA A 230     101.157   4.302  27.992  1.00  0.00           H  
ATOM   3355  HA  ALA A 230     101.149   6.581  26.315  1.00  0.00           H  
ATOM   3356  HB1 ALA A 230      99.552   6.024  28.640  1.00  0.00           H  
ATOM   3357  HB2 ALA A 230      99.284   7.270  27.620  1.00  0.00           H  
ATOM   3358  HB3 ALA A 230      99.104   5.733  27.097  1.00  0.00           H  
ATOM   3359  N   ALA A 231     102.696   6.830  29.021  1.00  0.00           N  
ATOM   3360  CA  ALA A 231     103.478   7.724  29.871  1.00  0.00           C  
ATOM   3361  C   ALA A 231     104.827   8.065  29.263  1.00  0.00           C  
ATOM   3362  O   ALA A 231     105.480   9.006  29.693  1.00  0.00           O  
ATOM   3363  CB  ALA A 231     103.678   7.096  31.243  1.00  0.00           C  
ATOM   3364  H   ALA A 231     102.774   5.840  29.140  1.00  0.00           H  
ATOM   3365  HA  ALA A 231     102.964   8.574  29.988  1.00  0.00           H  
ATOM   3366  HB1 ALA A 231     104.164   6.228  31.144  1.00  0.00           H  
ATOM   3367  HB2 ALA A 231     104.214   7.714  31.818  1.00  0.00           H  
ATOM   3368  HB3 ALA A 231     102.788   6.933  31.668  1.00  0.00           H  
ATOM   3369  N   SER A 232     105.230   7.312  28.252  1.00  0.00           N  
ATOM   3370  CA  SER A 232     106.527   7.517  27.621  1.00  0.00           C  
ATOM   3371  C   SER A 232     106.430   7.725  26.119  1.00  0.00           C  
ATOM   3372  O   SER A 232     107.446   7.773  25.430  1.00  0.00           O  
ATOM   3373  CB  SER A 232     107.401   6.300  27.883  1.00  0.00           C  
ATOM   3374  OG  SER A 232     106.750   5.143  27.395  1.00  0.00           O  
ATOM   3375  H   SER A 232     104.631   6.586  27.914  1.00  0.00           H  
ATOM   3376  HA  SER A 232     106.961   8.320  28.030  1.00  0.00           H  
ATOM   3377  HB2 SER A 232     107.557   6.206  28.866  1.00  0.00           H  
ATOM   3378  HB3 SER A 232     108.278   6.412  27.416  1.00  0.00           H  
ATOM   3379  HG  SER A 232     107.323   4.341  27.566  1.00  0.00           H  
ATOM   3380  N   SER A 233     105.209   7.847  25.616  1.00  0.00           N  
ATOM   3381  CA  SER A 233     104.996   8.008  24.189  1.00  0.00           C  
ATOM   3382  C   SER A 233     103.701   8.769  23.949  1.00  0.00           C  
ATOM   3383  O   SER A 233     102.937   9.012  24.880  1.00  0.00           O  
ATOM   3384  CB  SER A 233     104.912   6.622  23.542  1.00  0.00           C  
ATOM   3385  OG  SER A 233     104.899   6.706  22.132  1.00  0.00           O  
ATOM   3386  H   SER A 233     104.421   7.828  26.231  1.00  0.00           H  
ATOM   3387  HA  SER A 233     105.761   8.516  23.792  1.00  0.00           H  
ATOM   3388  HB2 SER A 233     104.073   6.171  23.848  1.00  0.00           H  
ATOM   3389  HB3 SER A 233     105.704   6.082  23.828  1.00  0.00           H  
ATOM   3390  HG  SER A 233     104.844   5.786  21.744  1.00  0.00           H  
ATOM   3391  N   SER A 234     103.458   9.145  22.700  1.00  0.00           N  
ATOM   3392  CA  SER A 234     102.239   9.859  22.356  1.00  0.00           C  
ATOM   3393  C   SER A 234     101.438   9.022  21.372  1.00  0.00           C  
ATOM   3394  O   SER A 234     100.424   9.463  20.857  1.00  0.00           O  
ATOM   3395  CB  SER A 234     102.573  11.217  21.730  1.00  0.00           C  
ATOM   3396  OG  SER A 234     103.357  11.050  20.564  1.00  0.00           O  
ATOM   3397  H   SER A 234     104.124   8.934  21.984  1.00  0.00           H  
ATOM   3398  HA  SER A 234     101.697  10.003  23.184  1.00  0.00           H  
ATOM   3399  HB2 SER A 234     103.082  11.767  22.392  1.00  0.00           H  
ATOM   3400  HB3 SER A 234     101.723  11.686  21.490  1.00  0.00           H  
ATOM   3401  HG  SER A 234     103.564  11.946  20.171  1.00  0.00           H  
ATOM   3402  N   SER A 235     101.897   7.799  21.133  1.00  0.00           N  
ATOM   3403  CA  SER A 235     101.261   6.896  20.188  1.00  0.00           C  
ATOM   3404  C   SER A 235      99.786   6.560  20.434  1.00  0.00           C  
ATOM   3405  O   SER A 235      99.083   6.206  19.494  1.00  0.00           O  
ATOM   3406  CB  SER A 235     102.063   5.597  20.107  1.00  0.00           C  
ATOM   3407  OG  SER A 235     101.738   4.737  21.182  1.00  0.00           O  
ATOM   3408  H   SER A 235     102.712   7.487  21.622  1.00  0.00           H  
ATOM   3409  HA  SER A 235     101.316   7.329  19.288  1.00  0.00           H  
ATOM   3410  HB2 SER A 235     103.039   5.812  20.143  1.00  0.00           H  
ATOM   3411  HB3 SER A 235     101.854   5.136  19.244  1.00  0.00           H  
ATOM   3412  HG  SER A 235     102.273   3.895  21.109  1.00  0.00           H  
ATOM   3413  N   LEU A 236      99.311   6.658  21.676  1.00  0.00           N  
ATOM   3414  CA  LEU A 236      97.909   6.329  21.985  1.00  0.00           C  
ATOM   3415  C   LEU A 236      96.972   7.545  21.996  1.00  0.00           C  
ATOM   3416  O   LEU A 236      95.746   7.403  22.068  1.00  0.00           O  
ATOM   3417  CB  LEU A 236      97.813   5.605  23.337  1.00  0.00           C  
ATOM   3418  CG  LEU A 236      98.657   4.334  23.535  1.00  0.00           C  
ATOM   3419  CD1 LEU A 236      98.539   3.863  24.973  1.00  0.00           C  
ATOM   3420  CD2 LEU A 236      98.205   3.239  22.579  1.00  0.00           C  
ATOM   3421  H   LEU A 236      99.918   6.960  22.411  1.00  0.00           H  
ATOM   3422  HA  LEU A 236      97.582   5.700  21.280  1.00  0.00           H  
ATOM   3423  HB2 LEU A 236      96.855   5.350  23.471  1.00  0.00           H  
ATOM   3424  HB3 LEU A 236      98.087   6.257  24.044  1.00  0.00           H  
ATOM   3425  HG  LEU A 236      99.615   4.551  23.345  1.00  0.00           H  
ATOM   3426 HD11 LEU A 236      99.088   3.037  25.099  1.00  0.00           H  
ATOM   3427 HD12 LEU A 236      98.869   4.580  25.587  1.00  0.00           H  
ATOM   3428 HD13 LEU A 236      97.582   3.662  25.180  1.00  0.00           H  
ATOM   3429 HD21 LEU A 236      98.311   3.555  21.636  1.00  0.00           H  
ATOM   3430 HD22 LEU A 236      98.763   2.421  22.721  1.00  0.00           H  
ATOM   3431 HD23 LEU A 236      97.244   3.021  22.752  1.00  0.00           H  
ATOM   3432  N   GLU A 237      97.551   8.733  21.909  1.00  0.00           N  
ATOM   3433  CA  GLU A 237      96.774   9.967  21.923  1.00  0.00           C  
ATOM   3434  C   GLU A 237      95.857  10.171  20.717  1.00  0.00           C  
ATOM   3435  O   GLU A 237      96.174   9.771  19.600  1.00  0.00           O  
ATOM   3436  CB  GLU A 237      97.720  11.159  22.054  1.00  0.00           C  
ATOM   3437  CG  GLU A 237      98.541  11.107  23.320  1.00  0.00           C  
ATOM   3438  CD  GLU A 237      99.509  12.259  23.448  1.00  0.00           C  
ATOM   3439  OE1 GLU A 237     100.238  12.298  24.461  1.00  0.00           O  
ATOM   3440  OE2 GLU A 237      99.544  13.125  22.546  1.00  0.00           O  
ATOM   3441  H   GLU A 237      98.547   8.785  21.832  1.00  0.00           H  
ATOM   3442  HA  GLU A 237      96.197   9.950  22.740  1.00  0.00           H  
ATOM   3443  HB2 GLU A 237      97.179  12.000  22.057  1.00  0.00           H  
ATOM   3444  HB3 GLU A 237      98.340  11.165  21.269  1.00  0.00           H  
ATOM   3445  HG2 GLU A 237      97.919  11.126  24.103  1.00  0.00           H  
ATOM   3446  HG3 GLU A 237      99.061  10.253  23.327  1.00  0.00           H  
ATOM   3447  N   LYS A 238      94.714  10.794  20.962  1.00  0.00           N  
ATOM   3448  CA  LYS A 238      93.748  11.073  19.908  1.00  0.00           C  
ATOM   3449  C   LYS A 238      93.267  12.485  20.112  1.00  0.00           C  
ATOM   3450  O   LYS A 238      93.130  12.940  21.247  1.00  0.00           O  
ATOM   3451  CB  LYS A 238      92.553  10.127  19.991  1.00  0.00           C  
ATOM   3452  CG  LYS A 238      92.869   8.675  19.690  1.00  0.00           C  
ATOM   3453  CD  LYS A 238      93.322   8.489  18.252  1.00  0.00           C  
ATOM   3454  CE  LYS A 238      93.532   7.016  17.942  1.00  0.00           C  
ATOM   3455  NZ  LYS A 238      94.039   6.803  16.557  1.00  0.00           N  
ATOM   3456  H   LYS A 238      94.508  11.081  21.898  1.00  0.00           H  
ATOM   3457  HA  LYS A 238      94.187  10.989  19.013  1.00  0.00           H  
ATOM   3458  HB2 LYS A 238      91.864  10.438  19.336  1.00  0.00           H  
ATOM   3459  HB3 LYS A 238      92.179  10.178  20.917  1.00  0.00           H  
ATOM   3460  HG2 LYS A 238      92.048   8.125  19.846  1.00  0.00           H  
ATOM   3461  HG3 LYS A 238      93.597   8.368  20.302  1.00  0.00           H  
ATOM   3462  HD2 LYS A 238      94.182   8.980  18.113  1.00  0.00           H  
ATOM   3463  HD3 LYS A 238      92.624   8.858  17.638  1.00  0.00           H  
ATOM   3464  HE2 LYS A 238      92.660   6.537  18.044  1.00  0.00           H  
ATOM   3465  HE3 LYS A 238      94.195   6.641  18.590  1.00  0.00           H  
ATOM   3466  HZ1 LYS A 238      94.915   7.273  16.447  1.00  0.00           H  
ATOM   3467  HZ2 LYS A 238      94.163   5.824  16.394  1.00  0.00           H  
ATOM   3468  HZ3 LYS A 238      93.379   7.169  15.901  1.00  0.00           H  
ATOM   3469  N   SER A 239      93.005  13.185  19.019  1.00  0.00           N  
ATOM   3470  CA  SER A 239      92.532  14.553  19.120  1.00  0.00           C  
ATOM   3471  C   SER A 239      91.022  14.588  18.999  1.00  0.00           C  
ATOM   3472  O   SER A 239      90.425  13.750  18.320  1.00  0.00           O  
ATOM   3473  CB  SER A 239      93.155  15.401  18.020  1.00  0.00           C  
ATOM   3474  OG  SER A 239      94.567  15.379  18.116  1.00  0.00           O  
ATOM   3475  H   SER A 239      93.134  12.769  18.119  1.00  0.00           H  
ATOM   3476  HA  SER A 239      92.797  14.925  20.009  1.00  0.00           H  
ATOM   3477  HB2 SER A 239      92.834  16.344  18.110  1.00  0.00           H  
ATOM   3478  HB3 SER A 239      92.880  15.038  17.130  1.00  0.00           H  
ATOM   3479  HG  SER A 239      94.959  15.940  17.387  1.00  0.00           H  
ATOM   3480  N   TYR A 240      90.410  15.551  19.677  1.00  0.00           N  
ATOM   3481  CA  TYR A 240      88.968  15.724  19.630  1.00  0.00           C  
ATOM   3482  C   TYR A 240      88.706  17.212  19.428  1.00  0.00           C  
ATOM   3483  O   TYR A 240      89.323  18.058  20.079  1.00  0.00           O  
ATOM   3484  CB  TYR A 240      88.312  15.254  20.929  1.00  0.00           C  
ATOM   3485  CG  TYR A 240      86.804  15.250  20.862  1.00  0.00           C  
ATOM   3486  CD1 TYR A 240      86.119  14.247  20.177  1.00  0.00           C  
ATOM   3487  CD2 TYR A 240      86.061  16.273  21.453  1.00  0.00           C  
ATOM   3488  CE1 TYR A 240      84.733  14.259  20.081  1.00  0.00           C  
ATOM   3489  CE2 TYR A 240      84.677  16.300  21.364  1.00  0.00           C  
ATOM   3490  CZ  TYR A 240      84.016  15.292  20.678  1.00  0.00           C  
ATOM   3491  OH  TYR A 240      82.642  15.314  20.601  1.00  0.00           O  
ATOM   3492  H   TYR A 240      90.956  16.175  20.236  1.00  0.00           H  
ATOM   3493  HA  TYR A 240      88.593  15.209  18.859  1.00  0.00           H  
ATOM   3494  HB2 TYR A 240      88.596  15.864  21.668  1.00  0.00           H  
ATOM   3495  HB3 TYR A 240      88.624  14.325  21.125  1.00  0.00           H  
ATOM   3496  HD1 TYR A 240      86.635  13.506  19.747  1.00  0.00           H  
ATOM   3497  HD2 TYR A 240      86.535  17.000  21.950  1.00  0.00           H  
ATOM   3498  HE1 TYR A 240      84.255  13.532  19.588  1.00  0.00           H  
ATOM   3499  HE2 TYR A 240      84.159  17.041  21.792  1.00  0.00           H  
ATOM   3500  HH  TYR A 240      82.129  16.057  21.031  1.00  0.00           H  
ATOM   3501  N   GLU A 241      87.790  17.529  18.526  1.00  0.00           N  
ATOM   3502  CA  GLU A 241      87.478  18.915  18.224  1.00  0.00           C  
ATOM   3503  C   GLU A 241      86.147  19.373  18.818  1.00  0.00           C  
ATOM   3504  O   GLU A 241      85.117  18.725  18.627  1.00  0.00           O  
ATOM   3505  CB  GLU A 241      87.462  19.090  16.711  1.00  0.00           C  
ATOM   3506  CG  GLU A 241      87.266  20.507  16.239  1.00  0.00           C  
ATOM   3507  CD  GLU A 241      87.346  20.612  14.727  1.00  0.00           C  
ATOM   3508  OE1 GLU A 241      86.432  20.096  14.043  1.00  0.00           O  
ATOM   3509  OE2 GLU A 241      88.330  21.202  14.228  1.00  0.00           O  
ATOM   3510  H   GLU A 241      87.304  16.800  18.044  1.00  0.00           H  
ATOM   3511  HA  GLU A 241      88.205  19.490  18.600  1.00  0.00           H  
ATOM   3512  HB2 GLU A 241      86.718  18.534  16.342  1.00  0.00           H  
ATOM   3513  HB3 GLU A 241      88.335  18.760  16.351  1.00  0.00           H  
ATOM   3514  HG2 GLU A 241      86.367  20.827  16.539  1.00  0.00           H  
ATOM   3515  HG3 GLU A 241      87.977  21.084  16.642  1.00  0.00           H  
ATOM   3516  N   LEU A 242      86.177  20.484  19.542  1.00  0.00           N  
ATOM   3517  CA  LEU A 242      84.963  21.035  20.133  1.00  0.00           C  
ATOM   3518  C   LEU A 242      84.250  21.837  19.042  1.00  0.00           C  
ATOM   3519  O   LEU A 242      84.877  22.242  18.059  1.00  0.00           O  
ATOM   3520  CB  LEU A 242      85.307  21.953  21.310  1.00  0.00           C  
ATOM   3521  CG  LEU A 242      86.024  21.321  22.505  1.00  0.00           C  
ATOM   3522  CD1 LEU A 242      86.291  22.382  23.569  1.00  0.00           C  
ATOM   3523  CD2 LEU A 242      85.176  20.193  23.074  1.00  0.00           C  
ATOM   3524  H   LEU A 242      87.049  20.953  19.685  1.00  0.00           H  
ATOM   3525  HA  LEU A 242      84.372  20.291  20.446  1.00  0.00           H  
ATOM   3526  HB2 LEU A 242      84.450  22.345  21.646  1.00  0.00           H  
ATOM   3527  HB3 LEU A 242      85.893  22.684  20.960  1.00  0.00           H  
ATOM   3528  HG  LEU A 242      86.898  20.945  22.196  1.00  0.00           H  
ATOM   3529 HD11 LEU A 242      86.759  21.963  24.347  1.00  0.00           H  
ATOM   3530 HD12 LEU A 242      86.865  23.104  23.183  1.00  0.00           H  
ATOM   3531 HD13 LEU A 242      85.423  22.774  23.874  1.00  0.00           H  
ATOM   3532 HD21 LEU A 242      85.030  19.498  22.370  1.00  0.00           H  
ATOM   3533 HD22 LEU A 242      85.648  19.783  23.854  1.00  0.00           H  
ATOM   3534 HD23 LEU A 242      84.293  20.557  23.372  1.00  0.00           H  
ATOM   3535  N   LYS A 243      82.949  22.068  19.203  1.00  0.00           N  
ATOM   3536  CA  LYS A 243      82.207  22.826  18.203  1.00  0.00           C  
ATOM   3537  C   LYS A 243      82.870  24.174  17.914  1.00  0.00           C  
ATOM   3538  O   LYS A 243      82.975  24.576  16.752  1.00  0.00           O  
ATOM   3539  CB  LYS A 243      80.750  23.032  18.643  1.00  0.00           C  
ATOM   3540  H   LYS A 243      82.478  21.720  20.014  1.00  0.00           H  
ATOM   3541  HA  LYS A 243      82.202  22.296  17.355  1.00  0.00           H  
ATOM   3542  HB1 LYS A 243      80.731  23.535  19.507  1.00  0.00           H  
ATOM   3543  HB2 LYS A 243      80.261  23.553  17.943  1.00  0.00           H  
ATOM   3544  HB3 LYS A 243      80.310  22.142  18.765  1.00  0.00           H  
ATOM   3545  N   ASP A 244      83.336  24.855  18.960  1.00  0.00           N  
ATOM   3546  CA  ASP A 244      83.984  26.158  18.790  1.00  0.00           C  
ATOM   3547  C   ASP A 244      85.370  26.038  18.167  1.00  0.00           C  
ATOM   3548  O   ASP A 244      86.136  27.001  18.164  1.00  0.00           O  
ATOM   3549  CB  ASP A 244      84.105  26.904  20.127  1.00  0.00           C  
ATOM   3550  CG  ASP A 244      85.343  26.506  20.923  1.00  0.00           C  
ATOM   3551  OD1 ASP A 244      85.686  27.227  21.882  1.00  0.00           O  
ATOM   3552  OD2 ASP A 244      85.974  25.476  20.599  1.00  0.00           O  
ATOM   3553  H   ASP A 244      83.242  24.470  19.878  1.00  0.00           H  
ATOM   3554  HA  ASP A 244      83.416  26.709  18.178  1.00  0.00           H  
ATOM   3555  HB2 ASP A 244      84.148  27.886  19.941  1.00  0.00           H  
ATOM   3556  HB3 ASP A 244      83.295  26.704  20.678  1.00  0.00           H  
ATOM   3557  N   GLY A 245      85.701  24.848  17.670  1.00  0.00           N  
ATOM   3558  CA  GLY A 245      86.988  24.640  17.031  1.00  0.00           C  
ATOM   3559  C   GLY A 245      88.181  24.268  17.894  1.00  0.00           C  
ATOM   3560  O   GLY A 245      89.214  23.872  17.359  1.00  0.00           O  
ATOM   3561  H   GLY A 245      85.055  24.088  17.738  1.00  0.00           H  
ATOM   3562  HA2 GLY A 245      87.221  25.489  16.557  1.00  0.00           H  
ATOM   3563  HA3 GLY A 245      86.869  23.906  16.362  1.00  0.00           H  
ATOM   3564  N   GLN A 246      88.079  24.386  19.213  1.00  0.00           N  
ATOM   3565  CA  GLN A 246      89.234  24.035  20.028  1.00  0.00           C  
ATOM   3566  C   GLN A 246      89.561  22.548  19.930  1.00  0.00           C  
ATOM   3567  O   GLN A 246      88.681  21.693  20.071  1.00  0.00           O  
ATOM   3568  CB  GLN A 246      89.027  24.386  21.500  1.00  0.00           C  
ATOM   3569  CG  GLN A 246      90.279  24.083  22.335  1.00  0.00           C  
ATOM   3570  CD  GLN A 246      90.029  24.089  23.829  1.00  0.00           C  
ATOM   3571  OE1 GLN A 246      90.953  23.906  24.623  1.00  0.00           O  
ATOM   3572  NE2 GLN A 246      88.776  24.294  24.223  1.00  0.00           N  
ATOM   3573  H   GLN A 246      87.231  24.707  19.635  1.00  0.00           H  
ATOM   3574  HA  GLN A 246      90.022  24.551  19.692  1.00  0.00           H  
ATOM   3575  HB2 GLN A 246      88.262  23.850  21.857  1.00  0.00           H  
ATOM   3576  HB3 GLN A 246      88.815  25.360  21.575  1.00  0.00           H  
ATOM   3577  HG2 GLN A 246      90.972  24.774  22.128  1.00  0.00           H  
ATOM   3578  HG3 GLN A 246      90.621  23.180  22.075  1.00  0.00           H  
ATOM   3579 HE21 GLN A 246      88.055  24.434  23.544  1.00  0.00           H  
ATOM   3580 HE22 GLN A 246      88.554  24.308  25.198  1.00  0.00           H  
ATOM   3581  N   VAL A 247      90.831  22.245  19.686  1.00  0.00           N  
ATOM   3582  CA  VAL A 247      91.262  20.862  19.591  1.00  0.00           C  
ATOM   3583  C   VAL A 247      91.898  20.438  20.901  1.00  0.00           C  
ATOM   3584  O   VAL A 247      92.828  21.084  21.390  1.00  0.00           O  
ATOM   3585  CB  VAL A 247      92.281  20.658  18.454  1.00  0.00           C  
ATOM   3586  CG1 VAL A 247      92.952  19.295  18.592  1.00  0.00           C  
ATOM   3587  CG2 VAL A 247      91.579  20.750  17.107  1.00  0.00           C  
ATOM   3588  H   VAL A 247      91.499  22.979  19.566  1.00  0.00           H  
ATOM   3589  HA  VAL A 247      90.464  20.285  19.417  1.00  0.00           H  
ATOM   3590  HB  VAL A 247      92.979  21.373  18.508  1.00  0.00           H  
ATOM   3591 HG11 VAL A 247      93.611  19.171  17.850  1.00  0.00           H  
ATOM   3592 HG12 VAL A 247      93.426  19.244  19.471  1.00  0.00           H  
ATOM   3593 HG13 VAL A 247      92.259  18.576  18.545  1.00  0.00           H  
ATOM   3594 HG21 VAL A 247      91.155  21.651  17.013  1.00  0.00           H  
ATOM   3595 HG22 VAL A 247      92.246  20.617  16.374  1.00  0.00           H  
ATOM   3596 HG23 VAL A 247      90.874  20.043  17.049  1.00  0.00           H  
ATOM   3597  N   ILE A 248      91.387  19.357  21.476  1.00  0.00           N  
ATOM   3598  CA  ILE A 248      91.929  18.853  22.728  1.00  0.00           C  
ATOM   3599  C   ILE A 248      92.397  17.417  22.530  1.00  0.00           C  
ATOM   3600  O   ILE A 248      91.797  16.661  21.765  1.00  0.00           O  
ATOM   3601  CB  ILE A 248      90.880  18.905  23.864  1.00  0.00           C  
ATOM   3602  CG1 ILE A 248      89.785  17.862  23.645  1.00  0.00           C  
ATOM   3603  CG2 ILE A 248      90.250  20.280  23.909  1.00  0.00           C  
ATOM   3604  CD1 ILE A 248      88.765  17.831  24.761  1.00  0.00           C  
ATOM   3605  H   ILE A 248      90.620  18.883  21.043  1.00  0.00           H  
ATOM   3606  HA  ILE A 248      92.714  19.415  22.989  1.00  0.00           H  
ATOM   3607  HB  ILE A 248      91.334  18.724  24.737  1.00  0.00           H  
ATOM   3608 HG12 ILE A 248      90.213  16.960  23.579  1.00  0.00           H  
ATOM   3609 HG13 ILE A 248      89.313  18.071  22.788  1.00  0.00           H  
ATOM   3610 HG21 ILE A 248      89.572  20.312  24.644  1.00  0.00           H  
ATOM   3611 HG22 ILE A 248      90.958  20.966  24.078  1.00  0.00           H  
ATOM   3612 HG23 ILE A 248      89.803  20.471  23.035  1.00  0.00           H  
ATOM   3613 HD11 ILE A 248      88.322  18.725  24.833  1.00  0.00           H  
ATOM   3614 HD12 ILE A 248      88.077  17.133  24.564  1.00  0.00           H  
ATOM   3615 HD13 ILE A 248      89.222  17.615  25.624  1.00  0.00           H  
ATOM   3616  N   THR A 249      93.478  17.050  23.207  1.00  0.00           N  
ATOM   3617  CA  THR A 249      94.021  15.702  23.097  1.00  0.00           C  
ATOM   3618  C   THR A 249      93.641  14.818  24.281  1.00  0.00           C  
ATOM   3619  O   THR A 249      93.600  15.265  25.420  1.00  0.00           O  
ATOM   3620  CB  THR A 249      95.575  15.731  22.943  1.00  0.00           C  
ATOM   3621  OG1 THR A 249      96.145  14.539  23.503  1.00  0.00           O  
ATOM   3622  CG2 THR A 249      96.161  16.943  23.625  1.00  0.00           C  
ATOM   3623  H   THR A 249      93.929  17.712  23.805  1.00  0.00           H  
ATOM   3624  HA  THR A 249      93.640  15.286  22.271  1.00  0.00           H  
ATOM   3625  HB  THR A 249      95.801  15.769  21.970  1.00  0.00           H  
ATOM   3626  HG1 THR A 249      97.139  14.565  23.401  1.00  0.00           H  
ATOM   3627 HG21 THR A 249      95.935  16.919  24.599  1.00  0.00           H  
ATOM   3628 HG22 THR A 249      97.155  16.940  23.513  1.00  0.00           H  
ATOM   3629 HG23 THR A 249      95.782  17.772  23.215  1.00  0.00           H  
ATOM   3630  N   ILE A 250      93.339  13.559  23.988  1.00  0.00           N  
ATOM   3631  CA  ILE A 250      92.989  12.599  25.019  1.00  0.00           C  
ATOM   3632  C   ILE A 250      93.989  11.438  24.964  1.00  0.00           C  
ATOM   3633  O   ILE A 250      94.141  10.774  23.937  1.00  0.00           O  
ATOM   3634  CB  ILE A 250      91.536  12.088  24.842  1.00  0.00           C  
ATOM   3635  CG1 ILE A 250      91.228  11.039  25.910  1.00  0.00           C  
ATOM   3636  CG2 ILE A 250      91.331  11.535  23.449  1.00  0.00           C  
ATOM   3637  CD1 ILE A 250      89.748  10.810  26.134  1.00  0.00           C  
ATOM   3638  H   ILE A 250      93.353  13.264  23.032  1.00  0.00           H  
ATOM   3639  HA  ILE A 250      93.065  13.045  25.911  1.00  0.00           H  
ATOM   3640  HB  ILE A 250      90.913  12.860  24.969  1.00  0.00           H  
ATOM   3641 HG12 ILE A 250      91.635  11.339  26.773  1.00  0.00           H  
ATOM   3642 HG13 ILE A 250      91.642  10.173  25.630  1.00  0.00           H  
ATOM   3643 HG21 ILE A 250      90.390  11.211  23.354  1.00  0.00           H  
ATOM   3644 HG22 ILE A 250      91.505  12.254  22.776  1.00  0.00           H  
ATOM   3645 HG23 ILE A 250      91.962  10.775  23.296  1.00  0.00           H  
ATOM   3646 HD11 ILE A 250      89.326  10.499  25.282  1.00  0.00           H  
ATOM   3647 HD12 ILE A 250      89.622  10.115  26.842  1.00  0.00           H  
ATOM   3648 HD13 ILE A 250      89.319  11.665  26.426  1.00  0.00           H  
ATOM   3649  N   GLY A 251      94.691  11.226  26.073  1.00  0.00           N  
ATOM   3650  CA  GLY A 251      95.683  10.168  26.141  1.00  0.00           C  
ATOM   3651  C   GLY A 251      95.226   8.942  26.910  1.00  0.00           C  
ATOM   3652  O   GLY A 251      94.346   8.211  26.455  1.00  0.00           O  
ATOM   3653  H   GLY A 251      94.533  11.805  26.873  1.00  0.00           H  
ATOM   3654  HA2 GLY A 251      96.501  10.532  26.587  1.00  0.00           H  
ATOM   3655  HA3 GLY A 251      95.909   9.888  25.208  1.00  0.00           H  
ATOM   3656  N   ASN A 252      95.812   8.696  28.077  1.00  0.00           N  
ATOM   3657  CA  ASN A 252      95.405   7.522  28.826  1.00  0.00           C  
ATOM   3658  C   ASN A 252      93.961   7.573  29.314  1.00  0.00           C  
ATOM   3659  O   ASN A 252      93.452   6.577  29.810  1.00  0.00           O  
ATOM   3660  CB  ASN A 252      96.351   7.244  30.004  1.00  0.00           C  
ATOM   3661  CG  ASN A 252      96.520   8.427  30.931  1.00  0.00           C  
ATOM   3662  OD1 ASN A 252      95.649   9.294  31.037  1.00  0.00           O  
ATOM   3663  ND2 ASN A 252      97.647   8.454  31.634  1.00  0.00           N  
ATOM   3664  H   ASN A 252      96.519   9.308  28.432  1.00  0.00           H  
ATOM   3665  HA  ASN A 252      95.475   6.741  28.205  1.00  0.00           H  
ATOM   3666  HB2 ASN A 252      97.248   6.997  29.638  1.00  0.00           H  
ATOM   3667  HB3 ASN A 252      95.984   6.478  30.531  1.00  0.00           H  
ATOM   3668 HD21 ASN A 252      98.319   7.720  31.530  1.00  0.00           H  
ATOM   3669 HD22 ASN A 252      97.824   9.208  32.267  1.00  0.00           H  
ATOM   3670  N   GLU A 253      93.294   8.717  29.175  1.00  0.00           N  
ATOM   3671  CA  GLU A 253      91.897   8.804  29.601  1.00  0.00           C  
ATOM   3672  C   GLU A 253      91.081   7.882  28.727  1.00  0.00           C  
ATOM   3673  O   GLU A 253      90.037   7.382  29.144  1.00  0.00           O  
ATOM   3674  CB  GLU A 253      91.336  10.221  29.456  1.00  0.00           C  
ATOM   3675  CG  GLU A 253      91.867  11.225  30.457  1.00  0.00           C  
ATOM   3676  CD  GLU A 253      93.191  11.809  30.046  1.00  0.00           C  
ATOM   3677  OE1 GLU A 253      93.765  12.577  30.843  1.00  0.00           O  
ATOM   3678  OE2 GLU A 253      93.661  11.514  28.927  1.00  0.00           O  
ATOM   3679  H   GLU A 253      93.747   9.516  28.780  1.00  0.00           H  
ATOM   3680  HA  GLU A 253      91.821   8.512  30.554  1.00  0.00           H  
ATOM   3681  HB2 GLU A 253      90.343  10.174  29.561  1.00  0.00           H  
ATOM   3682  HB3 GLU A 253      91.559  10.550  28.538  1.00  0.00           H  
ATOM   3683  HG2 GLU A 253      91.204  11.968  30.548  1.00  0.00           H  
ATOM   3684  HG3 GLU A 253      91.979  10.768  31.340  1.00  0.00           H  
ATOM   3685  N   ARG A 254      91.561   7.663  27.507  1.00  0.00           N  
ATOM   3686  CA  ARG A 254      90.864   6.799  26.565  1.00  0.00           C  
ATOM   3687  C   ARG A 254      90.569   5.423  27.169  1.00  0.00           C  
ATOM   3688  O   ARG A 254      89.462   4.889  27.013  1.00  0.00           O  
ATOM   3689  CB  ARG A 254      91.693   6.623  25.296  1.00  0.00           C  
ATOM   3690  CG  ARG A 254      91.945   7.902  24.516  1.00  0.00           C  
ATOM   3691  CD  ARG A 254      92.734   7.579  23.270  1.00  0.00           C  
ATOM   3692  NE  ARG A 254      91.976   6.689  22.398  1.00  0.00           N  
ATOM   3693  CZ  ARG A 254      92.524   5.836  21.539  1.00  0.00           C  
ATOM   3694  NH1 ARG A 254      93.847   5.748  21.444  1.00  0.00           N  
ATOM   3695  NH2 ARG A 254      91.748   5.085  20.764  1.00  0.00           N  
ATOM   3696  H   ARG A 254      92.417   8.100  27.231  1.00  0.00           H  
ATOM   3697  HA  ARG A 254      89.996   7.231  26.320  1.00  0.00           H  
ATOM   3698  HB2 ARG A 254      91.212   5.983  24.697  1.00  0.00           H  
ATOM   3699  HB3 ARG A 254      92.579   6.237  25.554  1.00  0.00           H  
ATOM   3700  HG2 ARG A 254      92.463   8.542  25.083  1.00  0.00           H  
ATOM   3701  HG3 ARG A 254      91.071   8.315  24.260  1.00  0.00           H  
ATOM   3702  HD2 ARG A 254      93.591   7.133  23.530  1.00  0.00           H  
ATOM   3703  HD3 ARG A 254      92.935   8.427  22.779  1.00  0.00           H  
ATOM   3704  HE  ARG A 254      90.978   6.723  22.450  1.00  0.00           H  
ATOM   3705 HH11 ARG A 254      94.260   5.106  20.798  1.00  0.00           H  
ATOM   3706 HH12 ARG A 254      94.429   6.323  22.019  1.00  0.00           H  
ATOM   3707 HH21 ARG A 254      90.753   5.162  20.828  1.00  0.00           H  
ATOM   3708 HH22 ARG A 254      92.159   4.443  20.117  1.00  0.00           H  
ATOM   3709  N   PHE A 255      91.551   4.847  27.859  1.00  0.00           N  
ATOM   3710  CA  PHE A 255      91.353   3.536  28.448  1.00  0.00           C  
ATOM   3711  C   PHE A 255      91.148   3.576  29.958  1.00  0.00           C  
ATOM   3712  O   PHE A 255      90.561   2.657  30.529  1.00  0.00           O  
ATOM   3713  CB  PHE A 255      92.513   2.602  28.070  1.00  0.00           C  
ATOM   3714  CG  PHE A 255      93.845   3.009  28.637  1.00  0.00           C  
ATOM   3715  CD1 PHE A 255      94.153   2.765  29.974  1.00  0.00           C  
ATOM   3716  CD2 PHE A 255      94.795   3.629  27.833  1.00  0.00           C  
ATOM   3717  CE1 PHE A 255      95.397   3.134  30.501  1.00  0.00           C  
ATOM   3718  CE2 PHE A 255      96.036   4.002  28.347  1.00  0.00           C  
ATOM   3719  CZ  PHE A 255      96.337   3.752  29.685  1.00  0.00           C  
ATOM   3720  H   PHE A 255      92.426   5.318  27.971  1.00  0.00           H  
ATOM   3721  HA  PHE A 255      90.521   3.153  28.046  1.00  0.00           H  
ATOM   3722  HB2 PHE A 255      92.589   2.585  27.073  1.00  0.00           H  
ATOM   3723  HB3 PHE A 255      92.298   1.684  28.404  1.00  0.00           H  
ATOM   3724  HD1 PHE A 255      93.478   2.321  30.564  1.00  0.00           H  
ATOM   3725  HD2 PHE A 255      94.585   3.810  26.872  1.00  0.00           H  
ATOM   3726  HE1 PHE A 255      95.608   2.953  31.462  1.00  0.00           H  
ATOM   3727  HE2 PHE A 255      96.709   4.448  27.757  1.00  0.00           H  
ATOM   3728  HZ  PHE A 255      97.227   4.017  30.057  1.00  0.00           H  
ATOM   3729  N   ARG A 256      91.608   4.639  30.609  1.00  0.00           N  
ATOM   3730  CA  ARG A 256      91.435   4.752  32.059  1.00  0.00           C  
ATOM   3731  C   ARG A 256      89.959   4.874  32.412  1.00  0.00           C  
ATOM   3732  O   ARG A 256      89.538   4.465  33.490  1.00  0.00           O  
ATOM   3733  CB  ARG A 256      92.184   5.973  32.610  1.00  0.00           C  
ATOM   3734  CG  ARG A 256      93.705   5.814  32.737  1.00  0.00           C  
ATOM   3735  CD  ARG A 256      94.356   7.176  33.016  1.00  0.00           C  
ATOM   3736  NE  ARG A 256      93.810   7.799  34.223  1.00  0.00           N  
ATOM   3737  CZ  ARG A 256      93.755   9.112  34.440  1.00  0.00           C  
ATOM   3738  NH1 ARG A 256      94.213   9.965  33.534  1.00  0.00           N  
ATOM   3739  NH2 ARG A 256      93.250   9.574  35.577  1.00  0.00           N  
ATOM   3740  H   ARG A 256      92.075   5.366  30.106  1.00  0.00           H  
ATOM   3741  HA  ARG A 256      91.802   3.928  32.491  1.00  0.00           H  
ATOM   3742  HB2 ARG A 256      91.818   6.174  33.519  1.00  0.00           H  
ATOM   3743  HB3 ARG A 256      92.005   6.745  32.000  1.00  0.00           H  
ATOM   3744  HG2 ARG A 256      94.071   5.441  31.884  1.00  0.00           H  
ATOM   3745  HG3 ARG A 256      93.911   5.189  33.490  1.00  0.00           H  
ATOM   3746  HD2 ARG A 256      94.191   7.780  32.236  1.00  0.00           H  
ATOM   3747  HD3 ARG A 256      95.340   7.047  33.135  1.00  0.00           H  
ATOM   3748  HE  ARG A 256      93.453   7.195  34.936  1.00  0.00           H  
ATOM   3749 HH11 ARG A 256      94.167  10.949  33.706  1.00  0.00           H  
ATOM   3750 HH12 ARG A 256      94.604   9.624  32.679  1.00  0.00           H  
ATOM   3751 HH21 ARG A 256      92.912   8.937  36.269  1.00  0.00           H  
ATOM   3752 HH22 ARG A 256      93.208  10.559  35.742  1.00  0.00           H  
ATOM   3753  N   CYS A 257      89.177   5.445  31.500  1.00  0.00           N  
ATOM   3754  CA  CYS A 257      87.748   5.620  31.714  1.00  0.00           C  
ATOM   3755  C   CYS A 257      86.996   4.291  31.770  1.00  0.00           C  
ATOM   3756  O   CYS A 257      86.352   3.978  32.766  1.00  0.00           O  
ATOM   3757  CB  CYS A 257      87.148   6.515  30.620  1.00  0.00           C  
ATOM   3758  SG  CYS A 257      85.339   6.546  30.587  1.00  0.00           S  
ATOM   3759  H   CYS A 257      89.582   5.763  30.643  1.00  0.00           H  
ATOM   3760  HA  CYS A 257      87.623   6.082  32.592  1.00  0.00           H  
ATOM   3761  HB2 CYS A 257      87.471   6.184  29.733  1.00  0.00           H  
ATOM   3762  HB3 CYS A 257      87.474   7.449  30.766  1.00  0.00           H  
ATOM   3763  HG  CYS A 257      85.029   7.148  29.851  1.00  0.00           H  
ATOM   3764  N   PRO A 258      87.059   3.487  30.695  1.00  0.00           N  
ATOM   3765  CA  PRO A 258      86.331   2.213  30.771  1.00  0.00           C  
ATOM   3766  C   PRO A 258      86.941   1.194  31.743  1.00  0.00           C  
ATOM   3767  O   PRO A 258      86.308   0.194  32.070  1.00  0.00           O  
ATOM   3768  CB  PRO A 258      86.338   1.732  29.318  1.00  0.00           C  
ATOM   3769  CG  PRO A 258      87.627   2.276  28.797  1.00  0.00           C  
ATOM   3770  CD  PRO A 258      87.643   3.682  29.357  1.00  0.00           C  
ATOM   3771  HA  PRO A 258      85.387   2.396  31.046  1.00  0.00           H  
ATOM   3772  HB2 PRO A 258      86.322   0.733  29.269  1.00  0.00           H  
ATOM   3773  HB3 PRO A 258      85.559   2.103  28.812  1.00  0.00           H  
ATOM   3774  HG2 PRO A 258      88.405   1.745  29.133  1.00  0.00           H  
ATOM   3775  HG3 PRO A 258      87.637   2.286  27.797  1.00  0.00           H  
ATOM   3776  HD2 PRO A 258      87.084   4.300  28.803  1.00  0.00           H  
ATOM   3777  HD3 PRO A 258      88.575   4.039  29.416  1.00  0.00           H  
ATOM   3778  N   GLU A 259      88.158   1.456  32.213  1.00  0.00           N  
ATOM   3779  CA  GLU A 259      88.823   0.547  33.143  1.00  0.00           C  
ATOM   3780  C   GLU A 259      88.052   0.434  34.450  1.00  0.00           C  
ATOM   3781  O   GLU A 259      88.195  -0.559  35.171  1.00  0.00           O  
ATOM   3782  CB  GLU A 259      90.256   1.010  33.441  1.00  0.00           C  
ATOM   3783  CG  GLU A 259      91.054   0.030  34.293  1.00  0.00           C  
ATOM   3784  CD  GLU A 259      91.230  -1.332  33.618  1.00  0.00           C  
ATOM   3785  OE1 GLU A 259      91.653  -2.287  34.303  1.00  0.00           O  
ATOM   3786  OE2 GLU A 259      90.952  -1.456  32.403  1.00  0.00           O  
ATOM   3787  H   GLU A 259      88.626   2.291  31.924  1.00  0.00           H  
ATOM   3788  HA  GLU A 259      88.865  -0.359  32.722  1.00  0.00           H  
ATOM   3789  HB2 GLU A 259      90.211   1.884  33.925  1.00  0.00           H  
ATOM   3790  HB3 GLU A 259      90.734   1.134  32.572  1.00  0.00           H  
ATOM   3791  HG2 GLU A 259      91.958   0.420  34.467  1.00  0.00           H  
ATOM   3792  HG3 GLU A 259      90.575  -0.103  35.161  1.00  0.00           H  
ATOM   3793  N   ALA A 260      87.241   1.450  34.745  1.00  0.00           N  
ATOM   3794  CA  ALA A 260      86.428   1.478  35.960  1.00  0.00           C  
ATOM   3795  C   ALA A 260      85.409   0.331  35.998  1.00  0.00           C  
ATOM   3796  O   ALA A 260      84.885  -0.009  37.056  1.00  0.00           O  
ATOM   3797  CB  ALA A 260      85.706   2.812  36.072  1.00  0.00           C  
ATOM   3798  H   ALA A 260      87.187   2.222  34.112  1.00  0.00           H  
ATOM   3799  HA  ALA A 260      87.037   1.383  36.748  1.00  0.00           H  
ATOM   3800  HB1 ALA A 260      85.113   2.938  35.277  1.00  0.00           H  
ATOM   3801  HB2 ALA A 260      85.153   2.823  36.905  1.00  0.00           H  
ATOM   3802  HB3 ALA A 260      86.377   3.552  36.108  1.00  0.00           H  
ATOM   3803  N   LEU A 261      85.119  -0.251  34.840  1.00  0.00           N  
ATOM   3804  CA  LEU A 261      84.178  -1.366  34.767  1.00  0.00           C  
ATOM   3805  C   LEU A 261      84.809  -2.598  35.405  1.00  0.00           C  
ATOM   3806  O   LEU A 261      84.126  -3.382  36.061  1.00  0.00           O  
ATOM   3807  CB  LEU A 261      83.831  -1.684  33.311  1.00  0.00           C  
ATOM   3808  CG  LEU A 261      82.820  -0.776  32.616  1.00  0.00           C  
ATOM   3809  CD1 LEU A 261      82.910  -0.990  31.112  1.00  0.00           C  
ATOM   3810  CD2 LEU A 261      81.407  -1.067  33.145  1.00  0.00           C  
ATOM   3811  H   LEU A 261      85.553   0.080  34.002  1.00  0.00           H  
ATOM   3812  HA  LEU A 261      83.343  -1.128  35.262  1.00  0.00           H  
ATOM   3813  HB2 LEU A 261      83.465  -2.614  33.286  1.00  0.00           H  
ATOM   3814  HB3 LEU A 261      84.680  -1.645  32.785  1.00  0.00           H  
ATOM   3815  HG  LEU A 261      83.050   0.176  32.820  1.00  0.00           H  
ATOM   3816 HD11 LEU A 261      82.250  -0.397  30.651  1.00  0.00           H  
ATOM   3817 HD12 LEU A 261      83.833  -0.768  30.798  1.00  0.00           H  
ATOM   3818 HD13 LEU A 261      82.706  -1.946  30.898  1.00  0.00           H  
ATOM   3819 HD21 LEU A 261      81.379  -0.899  34.130  1.00  0.00           H  
ATOM   3820 HD22 LEU A 261      80.750  -0.469  32.686  1.00  0.00           H  
ATOM   3821 HD23 LEU A 261      81.173  -2.022  32.963  1.00  0.00           H  
ATOM   3822  N   PHE A 262      86.116  -2.758  35.207  1.00  0.00           N  
ATOM   3823  CA  PHE A 262      86.850  -3.895  35.749  1.00  0.00           C  
ATOM   3824  C   PHE A 262      87.335  -3.603  37.155  1.00  0.00           C  
ATOM   3825  O   PHE A 262      87.511  -4.517  37.967  1.00  0.00           O  
ATOM   3826  CB  PHE A 262      88.031  -4.233  34.839  1.00  0.00           C  
ATOM   3827  CG  PHE A 262      87.614  -4.733  33.497  1.00  0.00           C  
ATOM   3828  CD1 PHE A 262      87.277  -6.068  33.312  1.00  0.00           C  
ATOM   3829  CD2 PHE A 262      87.467  -3.852  32.433  1.00  0.00           C  
ATOM   3830  CE1 PHE A 262      86.795  -6.518  32.087  1.00  0.00           C  
ATOM   3831  CE2 PHE A 262      86.987  -4.286  31.209  1.00  0.00           C  
ATOM   3832  CZ  PHE A 262      86.648  -5.624  31.033  1.00  0.00           C  
ATOM   3833  H   PHE A 262      86.610  -2.076  34.669  1.00  0.00           H  
ATOM   3834  HA  PHE A 262      86.237  -4.684  35.781  1.00  0.00           H  
ATOM   3835  HB2 PHE A 262      88.583  -4.938  35.284  1.00  0.00           H  
ATOM   3836  HB3 PHE A 262      88.582  -3.408  34.714  1.00  0.00           H  
ATOM   3837  HD1 PHE A 262      87.382  -6.713  34.069  1.00  0.00           H  
ATOM   3838  HD2 PHE A 262      87.712  -2.890  32.553  1.00  0.00           H  
ATOM   3839  HE1 PHE A 262      86.555  -7.481  31.965  1.00  0.00           H  
ATOM   3840  HE2 PHE A 262      86.884  -3.639  30.453  1.00  0.00           H  
ATOM   3841  HZ  PHE A 262      86.300  -5.941  30.151  1.00  0.00           H  
ATOM   3842  N   GLN A 263      87.534  -2.325  37.443  1.00  0.00           N  
ATOM   3843  CA  GLN A 263      87.993  -1.916  38.757  1.00  0.00           C  
ATOM   3844  C   GLN A 263      87.136  -0.750  39.247  1.00  0.00           C  
ATOM   3845  O   GLN A 263      87.521   0.414  39.109  1.00  0.00           O  
ATOM   3846  CB  GLN A 263      89.465  -1.497  38.688  1.00  0.00           C  
ATOM   3847  CG  GLN A 263      90.041  -1.129  40.029  1.00  0.00           C  
ATOM   3848  CD  GLN A 263      89.848  -2.236  41.026  1.00  0.00           C  
ATOM   3849  OE1 GLN A 263      90.504  -3.277  40.946  1.00  0.00           O  
ATOM   3850  NE2 GLN A 263      88.927  -2.038  41.965  1.00  0.00           N  
ATOM   3851  H   GLN A 263      87.365  -1.631  36.743  1.00  0.00           H  
ATOM   3852  HA  GLN A 263      87.899  -2.683  39.392  1.00  0.00           H  
ATOM   3853  HB2 GLN A 263      89.542  -0.706  38.081  1.00  0.00           H  
ATOM   3854  HB3 GLN A 263      89.995  -2.258  38.313  1.00  0.00           H  
ATOM   3855  HG2 GLN A 263      89.585  -0.305  40.365  1.00  0.00           H  
ATOM   3856  HG3 GLN A 263      91.019  -0.950  39.926  1.00  0.00           H  
ATOM   3857 HE21 GLN A 263      88.405  -1.185  41.981  1.00  0.00           H  
ATOM   3858 HE22 GLN A 263      88.757  -2.742  42.655  1.00  0.00           H  
ATOM   3859  N   PRO A 264      85.961  -1.052  39.832  1.00  0.00           N  
ATOM   3860  CA  PRO A 264      85.038  -0.030  40.345  1.00  0.00           C  
ATOM   3861  C   PRO A 264      85.658   0.929  41.359  1.00  0.00           C  
ATOM   3862  O   PRO A 264      85.174   2.049  41.541  1.00  0.00           O  
ATOM   3863  CB  PRO A 264      83.909  -0.862  40.954  1.00  0.00           C  
ATOM   3864  CG  PRO A 264      83.911  -2.100  40.116  1.00  0.00           C  
ATOM   3865  CD  PRO A 264      85.389  -2.398  39.999  1.00  0.00           C  
ATOM   3866  HA  PRO A 264      84.676   0.498  39.576  1.00  0.00           H  
ATOM   3867  HB2 PRO A 264      84.098  -1.077  41.912  1.00  0.00           H  
ATOM   3868  HB3 PRO A 264      83.033  -0.384  40.886  1.00  0.00           H  
ATOM   3869  HG2 PRO A 264      83.425  -2.847  40.570  1.00  0.00           H  
ATOM   3870  HG3 PRO A 264      83.502  -1.932  39.219  1.00  0.00           H  
ATOM   3871  HD2 PRO A 264      85.581  -2.975  39.206  1.00  0.00           H  
ATOM   3872  HD3 PRO A 264      85.737  -2.841  40.826  1.00  0.00           H  
ATOM   3873  N   SER A 265      86.729   0.492  42.016  1.00  0.00           N  
ATOM   3874  CA  SER A 265      87.401   1.313  43.018  1.00  0.00           C  
ATOM   3875  C   SER A 265      87.849   2.666  42.484  1.00  0.00           C  
ATOM   3876  O   SER A 265      87.942   3.629  43.234  1.00  0.00           O  
ATOM   3877  CB  SER A 265      88.609   0.568  43.589  1.00  0.00           C  
ATOM   3878  OG  SER A 265      88.199  -0.622  44.232  1.00  0.00           O  
ATOM   3879  H   SER A 265      87.083  -0.422  41.818  1.00  0.00           H  
ATOM   3880  HA  SER A 265      86.757   1.475  43.766  1.00  0.00           H  
ATOM   3881  HB2 SER A 265      89.075   1.155  44.250  1.00  0.00           H  
ATOM   3882  HB3 SER A 265      89.237   0.340  42.845  1.00  0.00           H  
ATOM   3883  HG  SER A 265      89.000  -1.096  44.599  1.00  0.00           H  
ATOM   3884  N   PHE A 266      88.146   2.739  41.191  1.00  0.00           N  
ATOM   3885  CA  PHE A 266      88.574   3.998  40.608  1.00  0.00           C  
ATOM   3886  C   PHE A 266      87.481   5.034  40.804  1.00  0.00           C  
ATOM   3887  O   PHE A 266      87.715   6.228  40.662  1.00  0.00           O  
ATOM   3888  CB  PHE A 266      88.855   3.842  39.111  1.00  0.00           C  
ATOM   3889  CG  PHE A 266      90.230   3.334  38.799  1.00  0.00           C  
ATOM   3890  CD1 PHE A 266      90.418   2.037  38.331  1.00  0.00           C  
ATOM   3891  CD2 PHE A 266      91.340   4.159  38.947  1.00  0.00           C  
ATOM   3892  CE1 PHE A 266      91.688   1.570  38.015  1.00  0.00           C  
ATOM   3893  CE2 PHE A 266      92.614   3.700  38.632  1.00  0.00           C  
ATOM   3894  CZ  PHE A 266      92.788   2.403  38.165  1.00  0.00           C  
ATOM   3895  H   PHE A 266      88.074   1.923  40.617  1.00  0.00           H  
ATOM   3896  HA  PHE A 266      89.406   4.307  41.068  1.00  0.00           H  
ATOM   3897  HB2 PHE A 266      88.743   4.735  38.675  1.00  0.00           H  
ATOM   3898  HB3 PHE A 266      88.189   3.200  38.731  1.00  0.00           H  
ATOM   3899  HD1 PHE A 266      89.629   1.433  38.221  1.00  0.00           H  
ATOM   3900  HD2 PHE A 266      91.220   5.093  39.284  1.00  0.00           H  
ATOM   3901  HE1 PHE A 266      91.809   0.636  37.680  1.00  0.00           H  
ATOM   3902  HE2 PHE A 266      93.404   4.303  38.741  1.00  0.00           H  
ATOM   3903  HZ  PHE A 266      93.703   2.071  37.938  1.00  0.00           H  
ATOM   3904  N   LEU A 267      86.285   4.561  41.130  1.00  0.00           N  
ATOM   3905  CA  LEU A 267      85.139   5.430  41.349  1.00  0.00           C  
ATOM   3906  C   LEU A 267      84.698   5.426  42.811  1.00  0.00           C  
ATOM   3907  O   LEU A 267      83.617   5.909  43.137  1.00  0.00           O  
ATOM   3908  CB  LEU A 267      83.973   4.972  40.470  1.00  0.00           C  
ATOM   3909  CG  LEU A 267      84.273   4.929  38.975  1.00  0.00           C  
ATOM   3910  CD1 LEU A 267      83.056   4.451  38.214  1.00  0.00           C  
ATOM   3911  CD2 LEU A 267      84.687   6.309  38.527  1.00  0.00           C  
ATOM   3912  H   LEU A 267      86.167   3.573  41.229  1.00  0.00           H  
ATOM   3913  HA  LEU A 267      85.389   6.363  41.091  1.00  0.00           H  
ATOM   3914  HB2 LEU A 267      83.209   5.601  40.615  1.00  0.00           H  
ATOM   3915  HB3 LEU A 267      83.708   4.052  40.760  1.00  0.00           H  
ATOM   3916  HG  LEU A 267      85.028   4.294  38.813  1.00  0.00           H  
ATOM   3917 HD11 LEU A 267      83.263   4.426  37.236  1.00  0.00           H  
ATOM   3918 HD12 LEU A 267      82.807   3.534  38.525  1.00  0.00           H  
ATOM   3919 HD13 LEU A 267      82.293   5.077  38.378  1.00  0.00           H  
ATOM   3920 HD21 LEU A 267      85.504   6.592  39.030  1.00  0.00           H  
ATOM   3921 HD22 LEU A 267      84.887   6.295  37.547  1.00  0.00           H  
ATOM   3922 HD23 LEU A 267      83.945   6.954  38.707  1.00  0.00           H  
ATOM   3923  N   GLY A 268      85.527   4.877  43.690  1.00  0.00           N  
ATOM   3924  CA  GLY A 268      85.172   4.838  45.095  1.00  0.00           C  
ATOM   3925  C   GLY A 268      84.175   3.741  45.415  1.00  0.00           C  
ATOM   3926  O   GLY A 268      83.630   3.690  46.523  1.00  0.00           O  
ATOM   3927  H   GLY A 268      86.397   4.490  43.383  1.00  0.00           H  
ATOM   3928  HA2 GLY A 268      84.772   5.719  45.349  1.00  0.00           H  
ATOM   3929  HA3 GLY A 268      86.002   4.683  45.631  1.00  0.00           H  
ATOM   3930  N   MET A 269      83.936   2.855  44.450  1.00  0.00           N  
ATOM   3931  CA  MET A 269      82.997   1.757  44.637  1.00  0.00           C  
ATOM   3932  C   MET A 269      83.692   0.490  45.082  1.00  0.00           C  
ATOM   3933  O   MET A 269      84.743   0.133  44.559  1.00  0.00           O  
ATOM   3934  CB  MET A 269      82.237   1.476  43.345  1.00  0.00           C  
ATOM   3935  CG  MET A 269      81.101   2.425  43.086  1.00  0.00           C  
ATOM   3936  SD  MET A 269      80.293   2.103  41.516  1.00  0.00           S  
ATOM   3937  CE  MET A 269      79.650   3.761  41.167  1.00  0.00           C  
ATOM   3938  H   MET A 269      84.413   2.946  43.576  1.00  0.00           H  
ATOM   3939  HA  MET A 269      82.338   2.021  45.341  1.00  0.00           H  
ATOM   3940  HB2 MET A 269      81.867   0.548  43.393  1.00  0.00           H  
ATOM   3941  HB3 MET A 269      82.880   1.539  42.582  1.00  0.00           H  
ATOM   3942  HG2 MET A 269      81.457   3.359  43.079  1.00  0.00           H  
ATOM   3943  HG3 MET A 269      80.428   2.330  43.820  1.00  0.00           H  
ATOM   3944  HE1 MET A 269      80.410   4.409  41.112  1.00  0.00           H  
ATOM   3945  HE2 MET A 269      79.157   3.751  40.297  1.00  0.00           H  
ATOM   3946  HE3 MET A 269      79.028   4.038  41.899  1.00  0.00           H  
ATOM   3947  N   GLU A 270      83.092  -0.200  46.045  1.00  0.00           N  
ATOM   3948  CA  GLU A 270      83.667  -1.438  46.552  1.00  0.00           C  
ATOM   3949  C   GLU A 270      83.185  -2.687  45.804  1.00  0.00           C  
ATOM   3950  O   GLU A 270      83.759  -3.768  45.951  1.00  0.00           O  
ATOM   3951  CB  GLU A 270      83.381  -1.574  48.052  1.00  0.00           C  
ATOM   3952  CG  GLU A 270      84.229  -0.669  48.952  1.00  0.00           C  
ATOM   3953  CD  GLU A 270      85.721  -0.782  48.655  1.00  0.00           C  
ATOM   3954  OE1 GLU A 270      86.156  -0.278  47.597  1.00  0.00           O  
ATOM   3955  OE2 GLU A 270      86.458  -1.381  49.468  1.00  0.00           O  
ATOM   3956  H   GLU A 270      82.232   0.136  46.428  1.00  0.00           H  
ATOM   3957  HA  GLU A 270      84.659  -1.380  46.437  1.00  0.00           H  
ATOM   3958  HB2 GLU A 270      83.551  -2.523  48.316  1.00  0.00           H  
ATOM   3959  HB3 GLU A 270      82.418  -1.352  48.207  1.00  0.00           H  
ATOM   3960  HG2 GLU A 270      83.945   0.280  48.812  1.00  0.00           H  
ATOM   3961  HG3 GLU A 270      84.071  -0.927  49.905  1.00  0.00           H  
ATOM   3962  N   ALA A 271      82.140  -2.537  44.997  1.00  0.00           N  
ATOM   3963  CA  ALA A 271      81.602  -3.656  44.221  1.00  0.00           C  
ATOM   3964  C   ALA A 271      82.684  -4.236  43.312  1.00  0.00           C  
ATOM   3965  O   ALA A 271      83.633  -3.536  42.944  1.00  0.00           O  
ATOM   3966  CB  ALA A 271      80.421  -3.179  43.380  1.00  0.00           C  
ATOM   3967  H   ALA A 271      81.710  -1.637  44.918  1.00  0.00           H  
ATOM   3968  HA  ALA A 271      81.288  -4.368  44.850  1.00  0.00           H  
ATOM   3969  HB1 ALA A 271      80.725  -2.459  42.756  1.00  0.00           H  
ATOM   3970  HB2 ALA A 271      80.057  -3.946  42.852  1.00  0.00           H  
ATOM   3971  HB3 ALA A 271      79.707  -2.819  43.981  1.00  0.00           H  
ATOM   3972  N   CYS A 272      82.568  -5.510  42.953  1.00  0.00           N  
ATOM   3973  CA  CYS A 272      83.571  -6.077  42.063  1.00  0.00           C  
ATOM   3974  C   CYS A 272      83.242  -5.763  40.602  1.00  0.00           C  
ATOM   3975  O   CYS A 272      82.107  -5.421  40.273  1.00  0.00           O  
ATOM   3976  CB  CYS A 272      83.731  -7.587  42.291  1.00  0.00           C  
ATOM   3977  SG  CYS A 272      82.213  -8.511  42.455  1.00  0.00           S  
ATOM   3978  H   CYS A 272      81.808  -6.067  43.287  1.00  0.00           H  
ATOM   3979  HA  CYS A 272      84.446  -5.643  42.277  1.00  0.00           H  
ATOM   3980  HB2 CYS A 272      84.261  -7.717  43.129  1.00  0.00           H  
ATOM   3981  HB3 CYS A 272      84.237  -7.963  41.515  1.00  0.00           H  
ATOM   3982  HG  CYS A 272      82.425  -9.478  42.599  1.00  0.00           H  
ATOM   3983  N   GLY A 273      84.252  -5.853  39.743  1.00  0.00           N  
ATOM   3984  CA  GLY A 273      84.091  -5.545  38.331  1.00  0.00           C  
ATOM   3985  C   GLY A 273      83.080  -6.371  37.559  1.00  0.00           C  
ATOM   3986  O   GLY A 273      82.442  -7.261  38.115  1.00  0.00           O  
ATOM   3987  H   GLY A 273      85.149  -6.141  40.078  1.00  0.00           H  
ATOM   3988  HA2 GLY A 273      84.981  -5.669  37.892  1.00  0.00           H  
ATOM   3989  HA3 GLY A 273      83.815  -4.586  38.261  1.00  0.00           H  
ATOM   3990  N   ILE A 274      82.939  -6.077  36.269  1.00  0.00           N  
ATOM   3991  CA  ILE A 274      81.989  -6.798  35.433  1.00  0.00           C  
ATOM   3992  C   ILE A 274      82.404  -8.239  35.213  1.00  0.00           C  
ATOM   3993  O   ILE A 274      81.560  -9.130  35.182  1.00  0.00           O  
ATOM   3994  CB  ILE A 274      81.791  -6.118  34.054  1.00  0.00           C  
ATOM   3995  CG1 ILE A 274      83.135  -5.917  33.352  1.00  0.00           C  
ATOM   3996  CG2 ILE A 274      81.059  -4.797  34.233  1.00  0.00           C  
ATOM   3997  CD1 ILE A 274      83.006  -5.360  31.932  1.00  0.00           C  
ATOM   3998  H   ILE A 274      83.494  -5.349  35.867  1.00  0.00           H  
ATOM   3999  HA  ILE A 274      81.107  -6.801  35.903  1.00  0.00           H  
ATOM   4000  HB  ILE A 274      81.226  -6.717  33.486  1.00  0.00           H  
ATOM   4001 HG12 ILE A 274      83.602  -6.800  33.304  1.00  0.00           H  
ATOM   4002 HG13 ILE A 274      83.682  -5.279  33.894  1.00  0.00           H  
ATOM   4003 HG21 ILE A 274      80.933  -4.362  33.341  1.00  0.00           H  
ATOM   4004 HG22 ILE A 274      80.166  -4.965  34.651  1.00  0.00           H  
ATOM   4005 HG23 ILE A 274      81.596  -4.196  34.825  1.00  0.00           H  
ATOM   4006 HD11 ILE A 274      82.549  -4.471  31.963  1.00  0.00           H  
ATOM   4007 HD12 ILE A 274      83.916  -5.253  31.532  1.00  0.00           H  
ATOM   4008 HD13 ILE A 274      82.469  -5.992  31.374  1.00  0.00           H  
ATOM   4009  N   HIS A 275      83.705  -8.468  35.076  1.00  0.00           N  
ATOM   4010  CA  HIS A 275      84.224  -9.811  34.862  1.00  0.00           C  
ATOM   4011  C   HIS A 275      83.952 -10.699  36.074  1.00  0.00           C  
ATOM   4012  O   HIS A 275      83.518 -11.842  35.945  1.00  0.00           O  
ATOM   4013  CB  HIS A 275      85.729  -9.753  34.588  1.00  0.00           C  
ATOM   4014  CG  HIS A 275      86.533  -9.204  35.724  1.00  0.00           C  
ATOM   4015  ND1 HIS A 275      86.231  -8.009  36.338  1.00  0.00           N  
ATOM   4016  CD2 HIS A 275      87.640  -9.675  36.345  1.00  0.00           C  
ATOM   4017  CE1 HIS A 275      87.117  -7.765  37.287  1.00  0.00           C  
ATOM   4018  NE2 HIS A 275      87.985  -8.761  37.311  1.00  0.00           N  
ATOM   4019  H   HIS A 275      84.343  -7.699  35.121  1.00  0.00           H  
ATOM   4020  HA  HIS A 275      83.768 -10.208  34.065  1.00  0.00           H  
ATOM   4021  HB2 HIS A 275      85.881  -9.174  33.787  1.00  0.00           H  
ATOM   4022  HB3 HIS A 275      86.050 -10.680  34.395  1.00  0.00           H  
ATOM   4023  HD1 HIS A 275      85.460  -7.417  36.102  1.00  0.00           H  
ATOM   4024  HD2 HIS A 275      88.118 -10.529  36.139  1.00  0.00           H  
ATOM   4025  HE1 HIS A 275      87.129  -6.964  37.885  1.00  0.00           H  
ATOM   4026  HE2 HIS A 275      88.766  -8.837  37.931  1.00  0.00           H  
ATOM   4027  N   GLU A 276      84.198 -10.155  37.257  1.00  0.00           N  
ATOM   4028  CA  GLU A 276      83.995 -10.894  38.493  1.00  0.00           C  
ATOM   4029  C   GLU A 276      82.506 -11.085  38.805  1.00  0.00           C  
ATOM   4030  O   GLU A 276      82.109 -12.108  39.378  1.00  0.00           O  
ATOM   4031  CB  GLU A 276      84.712 -10.165  39.631  1.00  0.00           C  
ATOM   4032  CG  GLU A 276      84.777 -10.925  40.928  1.00  0.00           C  
ATOM   4033  CD  GLU A 276      85.915 -10.447  41.816  1.00  0.00           C  
ATOM   4034  OE1 GLU A 276      86.029 -10.956  42.955  1.00  0.00           O  
ATOM   4035  OE2 GLU A 276      86.696  -9.569  41.372  1.00  0.00           O  
ATOM   4036  H   GLU A 276      84.531  -9.213  37.301  1.00  0.00           H  
ATOM   4037  HA  GLU A 276      84.411 -11.797  38.389  1.00  0.00           H  
ATOM   4038  HB2 GLU A 276      84.232  -9.304  39.799  1.00  0.00           H  
ATOM   4039  HB3 GLU A 276      85.648  -9.973  39.336  1.00  0.00           H  
ATOM   4040  HG2 GLU A 276      83.913 -10.802  41.417  1.00  0.00           H  
ATOM   4041  HG3 GLU A 276      84.911 -11.895  40.727  1.00  0.00           H  
ATOM   4042  N   THR A 277      81.683 -10.108  38.424  1.00  0.00           N  
ATOM   4043  CA  THR A 277      80.240 -10.197  38.659  1.00  0.00           C  
ATOM   4044  C   THR A 277      79.632 -11.269  37.757  1.00  0.00           C  
ATOM   4045  O   THR A 277      78.687 -11.951  38.140  1.00  0.00           O  
ATOM   4046  CB  THR A 277      79.542  -8.850  38.391  1.00  0.00           C  
ATOM   4047  OG1 THR A 277      80.046  -7.867  39.302  1.00  0.00           O  
ATOM   4048  CG2 THR A 277      78.035  -8.978  38.578  1.00  0.00           C  
ATOM   4049  H   THR A 277      82.058  -9.300  37.970  1.00  0.00           H  
ATOM   4050  HA  THR A 277      80.085 -10.455  39.613  1.00  0.00           H  
ATOM   4051  HB  THR A 277      79.734  -8.560  37.454  1.00  0.00           H  
ATOM   4052  HG1 THR A 277      79.595  -6.991  39.131  1.00  0.00           H  
ATOM   4053 HG21 THR A 277      77.839  -9.263  39.516  1.00  0.00           H  
ATOM   4054 HG22 THR A 277      77.601  -8.095  38.400  1.00  0.00           H  
ATOM   4055 HG23 THR A 277      77.677  -9.660  37.941  1.00  0.00           H  
ATOM   4056  N   THR A 278      80.185 -11.406  36.558  1.00  0.00           N  
ATOM   4057  CA  THR A 278      79.732 -12.406  35.600  1.00  0.00           C  
ATOM   4058  C   THR A 278      80.045 -13.782  36.179  1.00  0.00           C  
ATOM   4059  O   THR A 278      79.184 -14.655  36.247  1.00  0.00           O  
ATOM   4060  CB  THR A 278      80.463 -12.233  34.242  1.00  0.00           C  
ATOM   4061  OG1 THR A 278      80.108 -10.969  33.677  1.00  0.00           O  
ATOM   4062  CG2 THR A 278      80.081 -13.327  33.266  1.00  0.00           C  
ATOM   4063  H   THR A 278      80.940 -10.801  36.303  1.00  0.00           H  
ATOM   4064  HA  THR A 278      78.745 -12.316  35.463  1.00  0.00           H  
ATOM   4065  HB  THR A 278      81.451 -12.259  34.395  1.00  0.00           H  
ATOM   4066  HG1 THR A 278      80.576 -10.852  32.801  1.00  0.00           H  
ATOM   4067 HG21 THR A 278      79.095 -13.298  33.102  1.00  0.00           H  
ATOM   4068 HG22 THR A 278      80.567 -13.188  32.403  1.00  0.00           H  
ATOM   4069 HG23 THR A 278      80.329 -14.217  33.649  1.00  0.00           H  
ATOM   4070  N   TYR A 279      81.291 -13.961  36.594  1.00  0.00           N  
ATOM   4071  CA  TYR A 279      81.759 -15.203  37.198  1.00  0.00           C  
ATOM   4072  C   TYR A 279      80.914 -15.564  38.426  1.00  0.00           C  
ATOM   4073  O   TYR A 279      80.571 -16.728  38.636  1.00  0.00           O  
ATOM   4074  CB  TYR A 279      83.221 -15.040  37.605  1.00  0.00           C  
ATOM   4075  CG  TYR A 279      83.764 -16.156  38.458  1.00  0.00           C  
ATOM   4076  CD1 TYR A 279      84.107 -17.385  37.898  1.00  0.00           C  
ATOM   4077  CD2 TYR A 279      83.942 -15.981  39.830  1.00  0.00           C  
ATOM   4078  CE1 TYR A 279      84.615 -18.413  38.683  1.00  0.00           C  
ATOM   4079  CE2 TYR A 279      84.449 -16.995  40.622  1.00  0.00           C  
ATOM   4080  CZ  TYR A 279      84.785 -18.209  40.044  1.00  0.00           C  
ATOM   4081  OH  TYR A 279      85.305 -19.213  40.823  1.00  0.00           O  
ATOM   4082  H   TYR A 279      81.941 -13.209  36.488  1.00  0.00           H  
ATOM   4083  HA  TYR A 279      81.688 -15.940  36.525  1.00  0.00           H  
ATOM   4084  HB2 TYR A 279      83.309 -14.186  38.117  1.00  0.00           H  
ATOM   4085  HB3 TYR A 279      83.772 -14.988  36.772  1.00  0.00           H  
ATOM   4086  HD1 TYR A 279      83.986 -17.529  36.916  1.00  0.00           H  
ATOM   4087  HD2 TYR A 279      83.699 -15.106  40.249  1.00  0.00           H  
ATOM   4088  HE1 TYR A 279      84.856 -19.292  38.270  1.00  0.00           H  
ATOM   4089  HE2 TYR A 279      84.572 -16.853  41.604  1.00  0.00           H  
ATOM   4090  HH  TYR A 279      85.429 -19.070  41.805  1.00  0.00           H  
ATOM   4091  N   ASN A 280      80.583 -14.566  39.241  1.00  0.00           N  
ATOM   4092  CA  ASN A 280      79.773 -14.818  40.428  1.00  0.00           C  
ATOM   4093  C   ASN A 280      78.357 -15.288  40.090  1.00  0.00           C  
ATOM   4094  O   ASN A 280      77.764 -16.045  40.860  1.00  0.00           O  
ATOM   4095  CB  ASN A 280      79.735 -13.577  41.323  1.00  0.00           C  
ATOM   4096  CG  ASN A 280      81.055 -13.337  42.026  1.00  0.00           C  
ATOM   4097  OD1 ASN A 280      81.269 -12.291  42.643  1.00  0.00           O  
ATOM   4098  ND2 ASN A 280      81.950 -14.309  41.938  1.00  0.00           N  
ATOM   4099  H   ASN A 280      80.892 -13.637  39.039  1.00  0.00           H  
ATOM   4100  HA  ASN A 280      80.217 -15.549  40.946  1.00  0.00           H  
ATOM   4101  HB2 ASN A 280      79.021 -13.699  42.012  1.00  0.00           H  
ATOM   4102  HB3 ASN A 280      79.521 -12.780  40.759  1.00  0.00           H  
ATOM   4103 HD21 ASN A 280      81.735 -15.142  41.428  1.00  0.00           H  
ATOM   4104 HD22 ASN A 280      82.841 -14.210  42.381  1.00  0.00           H  
ATOM   4105  N   SER A 281      77.806 -14.849  38.957  1.00  0.00           N  
ATOM   4106  CA  SER A 281      76.469 -15.304  38.563  1.00  0.00           C  
ATOM   4107  C   SER A 281      76.552 -16.753  38.087  1.00  0.00           C  
ATOM   4108  O   SER A 281      75.645 -17.558  38.309  1.00  0.00           O  
ATOM   4109  CB  SER A 281      75.891 -14.449  37.435  1.00  0.00           C  
ATOM   4110  OG  SER A 281      75.287 -13.274  37.927  1.00  0.00           O  
ATOM   4111  H   SER A 281      78.306 -14.208  38.375  1.00  0.00           H  
ATOM   4112  HA  SER A 281      75.861 -15.255  39.355  1.00  0.00           H  
ATOM   4113  HB2 SER A 281      75.205 -14.984  36.942  1.00  0.00           H  
ATOM   4114  HB3 SER A 281      76.629 -14.196  36.809  1.00  0.00           H  
ATOM   4115  HG  SER A 281      74.922 -12.742  37.163  1.00  0.00           H  
ATOM   4116  N   ILE A 282      77.650 -17.084  37.419  1.00  0.00           N  
ATOM   4117  CA  ILE A 282      77.840 -18.439  36.923  1.00  0.00           C  
ATOM   4118  C   ILE A 282      77.925 -19.423  38.085  1.00  0.00           C  
ATOM   4119  O   ILE A 282      77.290 -20.483  38.059  1.00  0.00           O  
ATOM   4120  CB  ILE A 282      79.105 -18.524  36.050  1.00  0.00           C  
ATOM   4121  CG1 ILE A 282      78.860 -17.752  34.750  1.00  0.00           C  
ATOM   4122  CG2 ILE A 282      79.459 -19.974  35.770  1.00  0.00           C  
ATOM   4123  CD1 ILE A 282      80.031 -17.695  33.788  1.00  0.00           C  
ATOM   4124  H   ILE A 282      78.355 -16.394  37.255  1.00  0.00           H  
ATOM   4125  HA  ILE A 282      77.051 -18.683  36.360  1.00  0.00           H  
ATOM   4126  HB  ILE A 282      79.864 -18.096  36.540  1.00  0.00           H  
ATOM   4127 HG12 ILE A 282      78.615 -16.813  34.992  1.00  0.00           H  
ATOM   4128 HG13 ILE A 282      78.093 -18.185  34.276  1.00  0.00           H  
ATOM   4129 HG21 ILE A 282      80.282 -20.013  35.203  1.00  0.00           H  
ATOM   4130 HG22 ILE A 282      79.627 -20.449  36.634  1.00  0.00           H  
ATOM   4131 HG23 ILE A 282      78.701 -20.415  35.289  1.00  0.00           H  
ATOM   4132 HD11 ILE A 282      80.287 -18.623  33.519  1.00  0.00           H  
ATOM   4133 HD12 ILE A 282      79.770 -17.172  32.976  1.00  0.00           H  
ATOM   4134 HD13 ILE A 282      80.808 -17.252  34.235  1.00  0.00           H  
ATOM   4135  N   MET A 283      78.680 -19.050  39.116  1.00  0.00           N  
ATOM   4136  CA  MET A 283      78.854 -19.901  40.286  1.00  0.00           C  
ATOM   4137  C   MET A 283      77.569 -20.108  41.078  1.00  0.00           C  
ATOM   4138  O   MET A 283      77.416 -21.115  41.772  1.00  0.00           O  
ATOM   4139  CB  MET A 283      79.953 -19.334  41.182  1.00  0.00           C  
ATOM   4140  CG  MET A 283      81.320 -19.358  40.519  1.00  0.00           C  
ATOM   4141  SD  MET A 283      81.707 -20.991  39.840  1.00  0.00           S  
ATOM   4142  CE  MET A 283      82.029 -21.904  41.347  1.00  0.00           C  
ATOM   4143  H   MET A 283      79.140 -18.162  39.087  1.00  0.00           H  
ATOM   4144  HA  MET A 283      79.159 -20.798  39.965  1.00  0.00           H  
ATOM   4145  HB2 MET A 283      79.994 -19.877  42.020  1.00  0.00           H  
ATOM   4146  HB3 MET A 283      79.724 -18.387  41.409  1.00  0.00           H  
ATOM   4147  HG2 MET A 283      82.014 -19.117  41.198  1.00  0.00           H  
ATOM   4148  HG3 MET A 283      81.332 -18.688  39.777  1.00  0.00           H  
ATOM   4149  HE1 MET A 283      81.213 -21.891  41.925  1.00  0.00           H  
ATOM   4150  HE2 MET A 283      82.262 -22.850  41.120  1.00  0.00           H  
ATOM   4151  HE3 MET A 283      82.791 -21.481  41.837  1.00  0.00           H  
ATOM   4152  N   LYS A 284      76.645 -19.161  40.977  1.00  0.00           N  
ATOM   4153  CA  LYS A 284      75.376 -19.291  41.670  1.00  0.00           C  
ATOM   4154  C   LYS A 284      74.469 -20.256  40.916  1.00  0.00           C  
ATOM   4155  O   LYS A 284      73.327 -20.489  41.320  1.00  0.00           O  
ATOM   4156  CB  LYS A 284      74.674 -17.942  41.781  1.00  0.00           C  
ATOM   4157  CG  LYS A 284      75.322 -16.984  42.743  1.00  0.00           C  
ATOM   4158  CD  LYS A 284      74.349 -15.888  43.114  1.00  0.00           C  
ATOM   4159  CE  LYS A 284      74.909 -15.008  44.208  1.00  0.00           C  
ATOM   4160  NZ  LYS A 284      73.873 -14.052  44.690  1.00  0.00           N  
ATOM   4161  H   LYS A 284      76.824 -18.351  40.419  1.00  0.00           H  
ATOM   4162  HA  LYS A 284      75.541 -19.649  42.589  1.00  0.00           H  
ATOM   4163  HB2 LYS A 284      73.734 -18.102  42.083  1.00  0.00           H  
ATOM   4164  HB3 LYS A 284      74.665 -17.518  40.875  1.00  0.00           H  
ATOM   4165  HG2 LYS A 284      76.129 -16.579  42.314  1.00  0.00           H  
ATOM   4166  HG3 LYS A 284      75.595 -17.478  43.569  1.00  0.00           H  
ATOM   4167  HD2 LYS A 284      73.497 -16.303  43.433  1.00  0.00           H  
ATOM   4168  HD3 LYS A 284      74.165 -15.328  42.306  1.00  0.00           H  
ATOM   4169  HE2 LYS A 284      75.689 -14.495  43.851  1.00  0.00           H  
ATOM   4170  HE3 LYS A 284      75.208 -15.581  44.971  1.00  0.00           H  
ATOM   4171  HZ1 LYS A 284      73.092 -14.561  45.051  1.00  0.00           H  
ATOM   4172  HZ2 LYS A 284      74.259 -13.478  45.412  1.00  0.00           H  
ATOM   4173  HZ3 LYS A 284      73.573 -13.475  43.931  1.00  0.00           H  
ATOM   4174  N   CYS A 285      74.973 -20.814  39.816  1.00  0.00           N  
ATOM   4175  CA  CYS A 285      74.190 -21.741  39.003  1.00  0.00           C  
ATOM   4176  C   CYS A 285      74.566 -23.206  39.203  1.00  0.00           C  
ATOM   4177  O   CYS A 285      75.672 -23.533  39.642  1.00  0.00           O  
ATOM   4178  CB  CYS A 285      74.337 -21.403  37.512  1.00  0.00           C  
ATOM   4179  SG  CYS A 285      73.606 -19.838  36.994  1.00  0.00           S  
ATOM   4180  H   CYS A 285      75.909 -20.593  39.541  1.00  0.00           H  
ATOM   4181  HA  CYS A 285      73.160 -21.625  39.268  1.00  0.00           H  
ATOM   4182  HB2 CYS A 285      73.873 -22.186  36.949  1.00  0.00           H  
ATOM   4183  HB3 CYS A 285      75.382 -21.371  37.283  1.00  0.00           H  
ATOM   4184  HG  CYS A 285      72.536 -19.554  37.784  1.00  0.00           H  
ATOM   4185  N   ASP A 286      73.632 -24.082  38.865  1.00  0.00           N  
ATOM   4186  CA  ASP A 286      73.848 -25.515  38.969  1.00  0.00           C  
ATOM   4187  C   ASP A 286      75.143 -25.835  38.210  1.00  0.00           C  
ATOM   4188  O   ASP A 286      75.279 -25.531  37.022  1.00  0.00           O  
ATOM   4189  CB  ASP A 286      72.642 -26.258  38.362  1.00  0.00           C  
ATOM   4190  CG  ASP A 286      72.797 -27.774  38.381  1.00  0.00           C  
ATOM   4191  OD1 ASP A 286      71.775 -28.473  38.193  1.00  0.00           O  
ATOM   4192  OD2 ASP A 286      73.932 -28.269  38.566  1.00  0.00           O  
ATOM   4193  H   ASP A 286      72.752 -23.747  38.528  1.00  0.00           H  
ATOM   4194  HA  ASP A 286      73.950 -25.770  39.930  1.00  0.00           H  
ATOM   4195  HB2 ASP A 286      71.824 -26.016  38.884  1.00  0.00           H  
ATOM   4196  HB3 ASP A 286      72.531 -25.962  37.413  1.00  0.00           H  
ATOM   4197  N   VAL A 287      76.098 -26.434  38.913  1.00  0.00           N  
ATOM   4198  CA  VAL A 287      77.380 -26.782  38.323  1.00  0.00           C  
ATOM   4199  C   VAL A 287      77.227 -27.479  36.975  1.00  0.00           C  
ATOM   4200  O   VAL A 287      78.155 -27.482  36.170  1.00  0.00           O  
ATOM   4201  CB  VAL A 287      78.177 -27.701  39.265  1.00  0.00           C  
ATOM   4202  CG1 VAL A 287      77.400 -28.985  39.503  1.00  0.00           C  
ATOM   4203  CG2 VAL A 287      79.552 -28.007  38.672  1.00  0.00           C  
ATOM   4204  H   VAL A 287      75.930 -26.651  39.875  1.00  0.00           H  
ATOM   4205  HA  VAL A 287      77.903 -25.941  38.186  1.00  0.00           H  
ATOM   4206  HB  VAL A 287      78.301 -27.234  40.140  1.00  0.00           H  
ATOM   4207 HG11 VAL A 287      77.920 -29.581  40.115  1.00  0.00           H  
ATOM   4208 HG12 VAL A 287      76.517 -28.768  39.919  1.00  0.00           H  
ATOM   4209 HG13 VAL A 287      77.252 -29.451  38.631  1.00  0.00           H  
ATOM   4210 HG21 VAL A 287      80.057 -27.154  38.545  1.00  0.00           H  
ATOM   4211 HG22 VAL A 287      80.058 -28.604  39.294  1.00  0.00           H  
ATOM   4212 HG23 VAL A 287      79.440 -28.463  37.789  1.00  0.00           H  
ATOM   4213  N   ASP A 288      76.058 -28.056  36.713  1.00  0.00           N  
ATOM   4214  CA  ASP A 288      75.854 -28.777  35.461  1.00  0.00           C  
ATOM   4215  C   ASP A 288      75.735 -27.905  34.214  1.00  0.00           C  
ATOM   4216  O   ASP A 288      75.866 -28.413  33.100  1.00  0.00           O  
ATOM   4217  CB  ASP A 288      74.619 -29.676  35.554  1.00  0.00           C  
ATOM   4218  CG  ASP A 288      74.627 -30.777  34.514  1.00  0.00           C  
ATOM   4219  OD1 ASP A 288      73.613 -30.952  33.805  1.00  0.00           O  
ATOM   4220  OD2 ASP A 288      75.654 -31.479  34.407  1.00  0.00           O  
ATOM   4221  H   ASP A 288      75.314 -27.995  37.378  1.00  0.00           H  
ATOM   4222  HA  ASP A 288      76.646 -29.374  35.331  1.00  0.00           H  
ATOM   4223  HB2 ASP A 288      74.593 -30.093  36.463  1.00  0.00           H  
ATOM   4224  HB3 ASP A 288      73.802 -29.115  35.421  1.00  0.00           H  
ATOM   4225  N   ILE A 289      75.501 -26.603  34.395  1.00  0.00           N  
ATOM   4226  CA  ILE A 289      75.341 -25.708  33.250  1.00  0.00           C  
ATOM   4227  C   ILE A 289      76.374 -24.587  33.179  1.00  0.00           C  
ATOM   4228  O   ILE A 289      76.359 -23.776  32.252  1.00  0.00           O  
ATOM   4229  CB  ILE A 289      73.935 -25.065  33.245  1.00  0.00           C  
ATOM   4230  CG1 ILE A 289      73.890 -23.876  34.206  1.00  0.00           C  
ATOM   4231  CG2 ILE A 289      72.895 -26.098  33.669  1.00  0.00           C  
ATOM   4232  CD1 ILE A 289      72.584 -23.107  34.185  1.00  0.00           C  
ATOM   4233  H   ILE A 289      75.435 -26.236  35.323  1.00  0.00           H  
ATOM   4234  HA  ILE A 289      75.435 -26.295  32.361  1.00  0.00           H  
ATOM   4235  HB  ILE A 289      73.709 -24.725  32.256  1.00  0.00           H  
ATOM   4236 HG12 ILE A 289      74.680 -23.203  33.944  1.00  0.00           H  
ATOM   4237 HG13 ILE A 289      74.048 -24.242  35.199  1.00  0.00           H  
ATOM   4238 HG21 ILE A 289      71.924 -25.649  33.664  1.00  0.00           H  
ATOM   4239 HG22 ILE A 289      72.911 -26.921  32.986  1.00  0.00           H  
ATOM   4240 HG23 ILE A 289      73.121 -26.448  34.654  1.00  0.00           H  
ATOM   4241 HD11 ILE A 289      72.636 -22.297  34.882  1.00  0.00           H  
ATOM   4242 HD12 ILE A 289      72.413 -22.722  33.202  1.00  0.00           H  
ATOM   4243 HD13 ILE A 289      71.781 -23.760  34.457  1.00  0.00           H  
ATOM   4244  N   ARG A 290      77.274 -24.536  34.152  1.00  0.00           N  
ATOM   4245  CA  ARG A 290      78.284 -23.489  34.156  1.00  0.00           C  
ATOM   4246  C   ARG A 290      79.136 -23.533  32.902  1.00  0.00           C  
ATOM   4247  O   ARG A 290      79.578 -22.500  32.418  1.00  0.00           O  
ATOM   4248  CB  ARG A 290      79.162 -23.609  35.395  1.00  0.00           C  
ATOM   4249  CG  ARG A 290      78.405 -23.319  36.674  1.00  0.00           C  
ATOM   4250  CD  ARG A 290      79.247 -23.568  37.912  1.00  0.00           C  
ATOM   4251  NE  ARG A 290      78.406 -23.523  39.100  1.00  0.00           N  
ATOM   4252  CZ  ARG A 290      78.744 -24.038  40.272  1.00  0.00           C  
ATOM   4253  NH1 ARG A 290      79.915 -24.639  40.414  1.00  0.00           N  
ATOM   4254  NH2 ARG A 290      77.903 -23.964  41.292  1.00  0.00           N  
ATOM   4255  H   ARG A 290      77.258 -25.218  34.883  1.00  0.00           H  
ATOM   4256  HA  ARG A 290      77.818 -22.605  34.187  1.00  0.00           H  
ATOM   4257  HB2 ARG A 290      79.918 -22.960  35.316  1.00  0.00           H  
ATOM   4258  HB3 ARG A 290      79.525 -24.540  35.442  1.00  0.00           H  
ATOM   4259  HG2 ARG A 290      77.598 -23.908  36.710  1.00  0.00           H  
ATOM   4260  HG3 ARG A 290      78.118 -22.361  36.668  1.00  0.00           H  
ATOM   4261  HD2 ARG A 290      79.954 -22.864  37.979  1.00  0.00           H  
ATOM   4262  HD3 ARG A 290      79.678 -24.468  37.845  1.00  0.00           H  
ATOM   4263  HE  ARG A 290      77.516 -23.074  39.026  1.00  0.00           H  
ATOM   4264 HH11 ARG A 290      80.173 -25.029  41.298  1.00  0.00           H  
ATOM   4265 HH12 ARG A 290      80.542 -24.703  39.637  1.00  0.00           H  
ATOM   4266 HH21 ARG A 290      77.015 -23.520  41.176  1.00  0.00           H  
ATOM   4267 HH22 ARG A 290      78.156 -24.352  42.178  1.00  0.00           H  
ATOM   4268  N   LYS A 291      79.369 -24.729  32.372  1.00  0.00           N  
ATOM   4269  CA  LYS A 291      80.169 -24.855  31.162  1.00  0.00           C  
ATOM   4270  C   LYS A 291      79.479 -24.153  29.989  1.00  0.00           C  
ATOM   4271  O   LYS A 291      80.108 -23.374  29.272  1.00  0.00           O  
ATOM   4272  CB  LYS A 291      80.403 -26.326  30.812  1.00  0.00           C  
ATOM   4273  CG  LYS A 291      81.767 -26.876  31.207  1.00  0.00           C  
ATOM   4274  CD  LYS A 291      81.848 -27.213  32.680  1.00  0.00           C  
ATOM   4275  CE  LYS A 291      82.289 -28.658  32.875  1.00  0.00           C  
ATOM   4276  NZ  LYS A 291      83.610 -28.978  32.269  1.00  0.00           N  
ATOM   4277  H   LYS A 291      78.993 -25.547  32.807  1.00  0.00           H  
ATOM   4278  HA  LYS A 291      81.055 -24.419  31.318  1.00  0.00           H  
ATOM   4279  HB2 LYS A 291      80.303 -26.429  29.822  1.00  0.00           H  
ATOM   4280  HB3 LYS A 291      79.704 -26.870  31.276  1.00  0.00           H  
ATOM   4281  HG2 LYS A 291      82.463 -26.190  30.996  1.00  0.00           H  
ATOM   4282  HG3 LYS A 291      81.945 -27.706  30.677  1.00  0.00           H  
ATOM   4283  HD2 LYS A 291      80.948 -27.085  33.097  1.00  0.00           H  
ATOM   4284  HD3 LYS A 291      82.509 -26.605  33.120  1.00  0.00           H  
ATOM   4285  HE2 LYS A 291      81.601 -29.255  32.462  1.00  0.00           H  
ATOM   4286  HE3 LYS A 291      82.342 -28.840  33.857  1.00  0.00           H  
ATOM   4287  HZ1 LYS A 291      84.314 -28.398  32.679  1.00  0.00           H  
ATOM   4288  HZ2 LYS A 291      83.830 -29.939  32.437  1.00  0.00           H  
ATOM   4289  HZ3 LYS A 291      83.574 -28.812  31.284  1.00  0.00           H  
ATOM   4290  N   ASP A 292      78.189 -24.433  29.801  1.00  0.00           N  
ATOM   4291  CA  ASP A 292      77.409 -23.820  28.724  1.00  0.00           C  
ATOM   4292  C   ASP A 292      77.440 -22.299  28.835  1.00  0.00           C  
ATOM   4293  O   ASP A 292      77.446 -21.592  27.823  1.00  0.00           O  
ATOM   4294  CB  ASP A 292      75.958 -24.293  28.790  1.00  0.00           C  
ATOM   4295  CG  ASP A 292      75.818 -25.787  28.563  1.00  0.00           C  
ATOM   4296  OD1 ASP A 292      74.822 -26.364  29.051  1.00  0.00           O  
ATOM   4297  OD2 ASP A 292      76.688 -26.382  27.892  1.00  0.00           O  
ATOM   4298  H   ASP A 292      77.740 -25.082  30.415  1.00  0.00           H  
ATOM   4299  HA  ASP A 292      77.800 -24.090  27.844  1.00  0.00           H  
ATOM   4300  HB2 ASP A 292      75.590 -24.071  29.693  1.00  0.00           H  
ATOM   4301  HB3 ASP A 292      75.433 -23.812  28.088  1.00  0.00           H  
ATOM   4302  N   LEU A 293      77.447 -21.806  30.076  1.00  0.00           N  
ATOM   4303  CA  LEU A 293      77.484 -20.370  30.361  1.00  0.00           C  
ATOM   4304  C   LEU A 293      78.858 -19.771  30.049  1.00  0.00           C  
ATOM   4305  O   LEU A 293      78.951 -18.682  29.493  1.00  0.00           O  
ATOM   4306  CB  LEU A 293      77.125 -20.109  31.830  1.00  0.00           C  
ATOM   4307  CG  LEU A 293      75.752 -20.596  32.322  1.00  0.00           C  
ATOM   4308  CD1 LEU A 293      75.597 -20.287  33.797  1.00  0.00           C  
ATOM   4309  CD2 LEU A 293      74.646 -19.930  31.536  1.00  0.00           C  
ATOM   4310  H   LEU A 293      77.426 -22.445  30.845  1.00  0.00           H  
ATOM   4311  HA  LEU A 293      76.756 -19.885  29.744  1.00  0.00           H  
ATOM   4312  HB2 LEU A 293      77.165 -19.051  31.987  1.00  0.00           H  
ATOM   4313  HB3 LEU A 293      77.869 -20.587  32.432  1.00  0.00           H  
ATOM   4314  HG  LEU A 293      75.689 -21.655  32.181  1.00  0.00           H  
ATOM   4315 HD11 LEU A 293      74.640 -20.628  34.134  1.00  0.00           H  
ATOM   4316 HD12 LEU A 293      76.367 -20.784  34.348  1.00  0.00           H  
ATOM   4317 HD13 LEU A 293      75.674 -19.231  33.950  1.00  0.00           H  
ATOM   4318 HD21 LEU A 293      73.698 -20.278  31.889  1.00  0.00           H  
ATOM   4319 HD22 LEU A 293      74.706 -18.869  31.664  1.00  0.00           H  
ATOM   4320 HD23 LEU A 293      74.751 -20.171  30.499  1.00  0.00           H  
ATOM   4321  N   TYR A 294      79.919 -20.483  30.410  1.00  0.00           N  
ATOM   4322  CA  TYR A 294      81.281 -20.020  30.150  1.00  0.00           C  
ATOM   4323  C   TYR A 294      81.556 -19.881  28.654  1.00  0.00           C  
ATOM   4324  O   TYR A 294      82.223 -18.940  28.222  1.00  0.00           O  
ATOM   4325  CB  TYR A 294      82.309 -20.990  30.742  1.00  0.00           C  
ATOM   4326  CG  TYR A 294      82.626 -20.756  32.192  1.00  0.00           C  
ATOM   4327  CD1 TYR A 294      83.095 -19.521  32.631  1.00  0.00           C  
ATOM   4328  CD2 TYR A 294      82.470 -21.769  33.130  1.00  0.00           C  
ATOM   4329  CE1 TYR A 294      83.397 -19.303  33.965  1.00  0.00           C  
ATOM   4330  CE2 TYR A 294      82.773 -21.560  34.467  1.00  0.00           C  
ATOM   4331  CZ  TYR A 294      83.235 -20.327  34.875  1.00  0.00           C  
ATOM   4332  OH  TYR A 294      83.552 -20.121  36.198  1.00  0.00           O  
ATOM   4333  H   TYR A 294      79.783 -21.359  30.872  1.00  0.00           H  
ATOM   4334  HA  TYR A 294      81.401 -19.126  30.581  1.00  0.00           H  
ATOM   4335  HB2 TYR A 294      83.157 -20.903  30.219  1.00  0.00           H  
ATOM   4336  HB3 TYR A 294      81.952 -21.919  30.647  1.00  0.00           H  
ATOM   4337  HD1 TYR A 294      83.216 -18.779  31.972  1.00  0.00           H  
ATOM   4338  HD2 TYR A 294      82.134 -22.664  32.836  1.00  0.00           H  
ATOM   4339  HE1 TYR A 294      83.730 -18.410  34.266  1.00  0.00           H  
ATOM   4340  HE2 TYR A 294      82.657 -22.299  35.131  1.00  0.00           H  
ATOM   4341  HH  TYR A 294      83.436 -20.861  36.861  1.00  0.00           H  
ATOM   4342  N   ALA A 295      81.049 -20.833  27.874  1.00  0.00           N  
ATOM   4343  CA  ALA A 295      81.238 -20.842  26.427  1.00  0.00           C  
ATOM   4344  C   ALA A 295      80.220 -19.946  25.736  1.00  0.00           C  
ATOM   4345  O   ALA A 295      80.230 -19.802  24.505  1.00  0.00           O  
ATOM   4346  CB  ALA A 295      81.114 -22.275  25.896  1.00  0.00           C  
ATOM   4347  H   ALA A 295      80.519 -21.569  28.295  1.00  0.00           H  
ATOM   4348  HA  ALA A 295      82.156 -20.502  26.221  1.00  0.00           H  
ATOM   4349  HB1 ALA A 295      80.206 -22.634  26.113  1.00  0.00           H  
ATOM   4350  HB2 ALA A 295      81.244 -22.276  24.905  1.00  0.00           H  
ATOM   4351  HB3 ALA A 295      81.811 -22.851  26.324  1.00  0.00           H  
ATOM   4352  N   ASN A 296      79.352 -19.331  26.534  1.00  0.00           N  
ATOM   4353  CA  ASN A 296      78.312 -18.470  25.993  1.00  0.00           C  
ATOM   4354  C   ASN A 296      78.035 -17.224  26.821  1.00  0.00           C  
ATOM   4355  O   ASN A 296      76.917 -17.004  27.287  1.00  0.00           O  
ATOM   4356  CB  ASN A 296      77.038 -19.288  25.818  1.00  0.00           C  
ATOM   4357  CG  ASN A 296      77.141 -20.278  24.664  1.00  0.00           C  
ATOM   4358  OD1 ASN A 296      76.993 -19.906  23.496  1.00  0.00           O  
ATOM   4359  ND2 ASN A 296      77.419 -21.537  24.983  1.00  0.00           N  
ATOM   4360  H   ASN A 296      79.415 -19.463  27.523  1.00  0.00           H  
ATOM   4361  HA  ASN A 296      78.607 -18.171  25.086  1.00  0.00           H  
ATOM   4362  HB2 ASN A 296      76.277 -18.664  25.640  1.00  0.00           H  
ATOM   4363  HB3 ASN A 296      76.863 -19.795  26.662  1.00  0.00           H  
ATOM   4364 HD21 ASN A 296      77.549 -21.793  25.941  1.00  0.00           H  
ATOM   4365 HD22 ASN A 296      77.498 -22.229  24.265  1.00  0.00           H  
ATOM   4366  N   THR A 297      79.066 -16.406  26.998  1.00  0.00           N  
ATOM   4367  CA  THR A 297      78.944 -15.167  27.752  1.00  0.00           C  
ATOM   4368  C   THR A 297      78.673 -14.067  26.738  1.00  0.00           C  
ATOM   4369  O   THR A 297      79.565 -13.650  25.990  1.00  0.00           O  
ATOM   4370  CB  THR A 297      80.234 -14.882  28.530  1.00  0.00           C  
ATOM   4371  OG1 THR A 297      80.414 -15.901  29.523  1.00  0.00           O  
ATOM   4372  CG2 THR A 297      80.172 -13.523  29.204  1.00  0.00           C  
ATOM   4373  H   THR A 297      79.952 -16.648  26.602  1.00  0.00           H  
ATOM   4374  HA  THR A 297      78.175 -15.235  28.388  1.00  0.00           H  
ATOM   4375  HB  THR A 297      81.009 -14.900  27.898  1.00  0.00           H  
ATOM   4376  HG1 THR A 297      81.254 -15.722  30.035  1.00  0.00           H  
ATOM   4377 HG21 THR A 297      79.401 -13.502  29.841  1.00  0.00           H  
ATOM   4378 HG22 THR A 297      81.022 -13.360  29.704  1.00  0.00           H  
ATOM   4379 HG23 THR A 297      80.051 -12.812  28.511  1.00  0.00           H  
ATOM   4380  N   VAL A 298      77.433 -13.601  26.718  1.00  0.00           N  
ATOM   4381  CA  VAL A 298      77.004 -12.590  25.764  1.00  0.00           C  
ATOM   4382  C   VAL A 298      76.929 -11.152  26.289  1.00  0.00           C  
ATOM   4383  O   VAL A 298      76.216 -10.863  27.256  1.00  0.00           O  
ATOM   4384  CB  VAL A 298      75.631 -12.989  25.187  1.00  0.00           C  
ATOM   4385  CG1 VAL A 298      75.221 -12.031  24.086  1.00  0.00           C  
ATOM   4386  CG2 VAL A 298      75.686 -14.427  24.688  1.00  0.00           C  
ATOM   4387  H   VAL A 298      76.772 -13.955  27.379  1.00  0.00           H  
ATOM   4388  HA  VAL A 298      77.658 -12.597  25.008  1.00  0.00           H  
ATOM   4389  HB  VAL A 298      74.953 -12.935  25.920  1.00  0.00           H  
ATOM   4390 HG11 VAL A 298      74.330 -12.303  23.722  1.00  0.00           H  
ATOM   4391 HG12 VAL A 298      75.161 -11.104  24.456  1.00  0.00           H  
ATOM   4392 HG13 VAL A 298      75.901 -12.055  23.353  1.00  0.00           H  
ATOM   4393 HG21 VAL A 298      75.917 -15.035  25.448  1.00  0.00           H  
ATOM   4394 HG22 VAL A 298      74.795 -14.684  24.314  1.00  0.00           H  
ATOM   4395 HG23 VAL A 298      76.382 -14.506  23.975  1.00  0.00           H  
ATOM   4396  N   LEU A 299      77.661 -10.257  25.624  1.00  0.00           N  
ATOM   4397  CA  LEU A 299      77.683  -8.838  25.980  1.00  0.00           C  
ATOM   4398  C   LEU A 299      76.460  -8.128  25.397  1.00  0.00           C  
ATOM   4399  O   LEU A 299      76.043  -8.418  24.280  1.00  0.00           O  
ATOM   4400  CB  LEU A 299      78.954  -8.175  25.441  1.00  0.00           C  
ATOM   4401  CG  LEU A 299      80.305  -8.692  25.944  1.00  0.00           C  
ATOM   4402  CD1 LEU A 299      81.432  -7.922  25.278  1.00  0.00           C  
ATOM   4403  CD2 LEU A 299      80.379  -8.532  27.460  1.00  0.00           C  
ATOM   4404  H   LEU A 299      78.216 -10.568  24.852  1.00  0.00           H  
ATOM   4405  HA  LEU A 299      77.667  -8.751  26.976  1.00  0.00           H  
ATOM   4406  HB2 LEU A 299      78.903  -7.203  25.672  1.00  0.00           H  
ATOM   4407  HB3 LEU A 299      78.946  -8.282  24.447  1.00  0.00           H  
ATOM   4408  HG  LEU A 299      80.390  -9.661  25.713  1.00  0.00           H  
ATOM   4409 HD11 LEU A 299      82.311  -8.264  25.610  1.00  0.00           H  
ATOM   4410 HD12 LEU A 299      81.380  -8.045  24.287  1.00  0.00           H  
ATOM   4411 HD13 LEU A 299      81.347  -6.950  25.498  1.00  0.00           H  
ATOM   4412 HD21 LEU A 299      79.642  -9.056  27.887  1.00  0.00           H  
ATOM   4413 HD22 LEU A 299      81.261  -8.870  27.788  1.00  0.00           H  
ATOM   4414 HD23 LEU A 299      80.282  -7.566  27.698  1.00  0.00           H  
ATOM   4415  N   SER A 300      75.888  -7.197  26.151  1.00  0.00           N  
ATOM   4416  CA  SER A 300      74.716  -6.464  25.689  1.00  0.00           C  
ATOM   4417  C   SER A 300      74.713  -5.054  26.250  1.00  0.00           C  
ATOM   4418  O   SER A 300      75.281  -4.810  27.304  1.00  0.00           O  
ATOM   4419  CB  SER A 300      73.441  -7.189  26.120  1.00  0.00           C  
ATOM   4420  OG  SER A 300      72.297  -6.436  25.773  1.00  0.00           O  
ATOM   4421  H   SER A 300      76.269  -6.995  27.053  1.00  0.00           H  
ATOM   4422  HA  SER A 300      74.738  -6.415  24.690  1.00  0.00           H  
ATOM   4423  HB2 SER A 300      73.458  -7.322  27.111  1.00  0.00           H  
ATOM   4424  HB3 SER A 300      73.399  -8.078  25.665  1.00  0.00           H  
ATOM   4425  HG  SER A 300      71.475  -6.926  26.063  1.00  0.00           H  
ATOM   4426  N   GLY A 301      74.073  -4.124  25.547  1.00  0.00           N  
ATOM   4427  CA  GLY A 301      74.024  -2.752  26.020  1.00  0.00           C  
ATOM   4428  C   GLY A 301      75.096  -1.850  25.430  1.00  0.00           C  
ATOM   4429  O   GLY A 301      76.158  -2.308  24.991  1.00  0.00           O  
ATOM   4430  H   GLY A 301      73.623  -4.371  24.689  1.00  0.00           H  
ATOM   4431  HA2 GLY A 301      74.133  -2.759  27.014  1.00  0.00           H  
ATOM   4432  HA3 GLY A 301      73.130  -2.371  25.785  1.00  0.00           H  
ATOM   4433  N   GLY A 302      74.821  -0.548  25.439  1.00  0.00           N  
ATOM   4434  CA  GLY A 302      75.759   0.409  24.885  1.00  0.00           C  
ATOM   4435  C   GLY A 302      77.101   0.466  25.587  1.00  0.00           C  
ATOM   4436  O   GLY A 302      78.117   0.758  24.963  1.00  0.00           O  
ATOM   4437  H   GLY A 302      73.959  -0.227  25.832  1.00  0.00           H  
ATOM   4438  HA2 GLY A 302      75.343   1.317  24.936  1.00  0.00           H  
ATOM   4439  HA3 GLY A 302      75.919   0.169  23.928  1.00  0.00           H  
ATOM   4440  N   THR A 303      77.116   0.189  26.882  1.00  0.00           N  
ATOM   4441  CA  THR A 303      78.359   0.242  27.635  1.00  0.00           C  
ATOM   4442  C   THR A 303      79.329  -0.907  27.352  1.00  0.00           C  
ATOM   4443  O   THR A 303      80.490  -0.850  27.755  1.00  0.00           O  
ATOM   4444  CB  THR A 303      78.061   0.358  29.148  1.00  0.00           C  
ATOM   4445  OG1 THR A 303      77.658   1.701  29.441  1.00  0.00           O  
ATOM   4446  CG2 THR A 303      79.282   0.009  29.981  1.00  0.00           C  
ATOM   4447  H   THR A 303      76.265  -0.059  27.346  1.00  0.00           H  
ATOM   4448  HA  THR A 303      78.824   1.086  27.366  1.00  0.00           H  
ATOM   4449  HB  THR A 303      77.316  -0.266  29.383  1.00  0.00           H  
ATOM   4450  HG1 THR A 303      77.463   1.785  30.418  1.00  0.00           H  
ATOM   4451 HG21 THR A 303      80.029   0.634  29.756  1.00  0.00           H  
ATOM   4452 HG22 THR A 303      79.058   0.093  30.952  1.00  0.00           H  
ATOM   4453 HG23 THR A 303      79.563  -0.930  29.784  1.00  0.00           H  
ATOM   4454  N   THR A 304      78.866  -1.942  26.651  1.00  0.00           N  
ATOM   4455  CA  THR A 304      79.744  -3.062  26.302  1.00  0.00           C  
ATOM   4456  C   THR A 304      80.312  -2.815  24.903  1.00  0.00           C  
ATOM   4457  O   THR A 304      80.904  -3.709  24.297  1.00  0.00           O  
ATOM   4458  CB  THR A 304      78.992  -4.430  26.271  1.00  0.00           C  
ATOM   4459  OG1 THR A 304      77.991  -4.407  25.245  1.00  0.00           O  
ATOM   4460  CG2 THR A 304      78.338  -4.731  27.610  1.00  0.00           C  
ATOM   4461  H   THR A 304      77.909  -1.954  26.360  1.00  0.00           H  
ATOM   4462  HA  THR A 304      80.495  -3.112  26.960  1.00  0.00           H  
ATOM   4463  HB  THR A 304      79.649  -5.154  26.063  1.00  0.00           H  
ATOM   4464  HG1 THR A 304      77.511  -5.284  25.228  1.00  0.00           H  
ATOM   4465 HG21 THR A 304      77.680  -4.011  27.829  1.00  0.00           H  
ATOM   4466 HG22 THR A 304      77.865  -5.611  27.560  1.00  0.00           H  
ATOM   4467 HG23 THR A 304      79.039  -4.769  28.322  1.00  0.00           H  
ATOM   4468  N   MET A 305      80.137  -1.594  24.404  1.00  0.00           N  
ATOM   4469  CA  MET A 305      80.598  -1.218  23.069  1.00  0.00           C  
ATOM   4470  C   MET A 305      82.066  -0.805  22.941  1.00  0.00           C  
ATOM   4471  O   MET A 305      82.576  -0.707  21.826  1.00  0.00           O  
ATOM   4472  CB  MET A 305      79.721  -0.085  22.509  1.00  0.00           C  
ATOM   4473  CG  MET A 305      78.309  -0.500  22.126  1.00  0.00           C  
ATOM   4474  SD  MET A 305      78.202  -1.133  20.450  1.00  0.00           S  
ATOM   4475  CE  MET A 305      78.729  -2.727  20.701  1.00  0.00           C  
ATOM   4476  H   MET A 305      79.672  -0.908  24.964  1.00  0.00           H  
ATOM   4477  HA  MET A 305      80.464  -2.013  22.477  1.00  0.00           H  
ATOM   4478  HB2 MET A 305      80.169   0.281  21.694  1.00  0.00           H  
ATOM   4479  HB3 MET A 305      79.657   0.631  23.204  1.00  0.00           H  
ATOM   4480  HG2 MET A 305      77.709   0.296  22.206  1.00  0.00           H  
ATOM   4481  HG3 MET A 305      78.003  -1.213  22.757  1.00  0.00           H  
ATOM   4482  HE1 MET A 305      78.117  -3.183  21.347  1.00  0.00           H  
ATOM   4483  HE2 MET A 305      78.723  -3.221  19.831  1.00  0.00           H  
ATOM   4484  HE3 MET A 305      79.657  -2.717  21.073  1.00  0.00           H  
ATOM   4485  N   TYR A 306      82.749  -0.559  24.056  1.00  0.00           N  
ATOM   4486  CA  TYR A 306      84.153  -0.154  23.977  1.00  0.00           C  
ATOM   4487  C   TYR A 306      85.009  -1.131  23.171  1.00  0.00           C  
ATOM   4488  O   TYR A 306      84.903  -2.347  23.331  1.00  0.00           O  
ATOM   4489  CB  TYR A 306      84.791  -0.027  25.370  1.00  0.00           C  
ATOM   4490  CG  TYR A 306      84.160   1.010  26.268  1.00  0.00           C  
ATOM   4491  CD1 TYR A 306      83.056   0.692  27.055  1.00  0.00           C  
ATOM   4492  CD2 TYR A 306      84.631   2.321  26.288  1.00  0.00           C  
ATOM   4493  CE1 TYR A 306      82.433   1.646  27.829  1.00  0.00           C  
ATOM   4494  CE2 TYR A 306      84.014   3.291  27.062  1.00  0.00           C  
ATOM   4495  CZ  TYR A 306      82.912   2.948  27.826  1.00  0.00           C  
ATOM   4496  OH  TYR A 306      82.262   3.908  28.557  1.00  0.00           O  
ATOM   4497  H   TYR A 306      82.304  -0.651  24.947  1.00  0.00           H  
ATOM   4498  HA  TYR A 306      84.196   0.740  23.531  1.00  0.00           H  
ATOM   4499  HB2 TYR A 306      85.755   0.212  25.249  1.00  0.00           H  
ATOM   4500  HB3 TYR A 306      84.722  -0.915  25.825  1.00  0.00           H  
ATOM   4501  HD1 TYR A 306      82.709  -0.246  27.058  1.00  0.00           H  
ATOM   4502  HD2 TYR A 306      85.427   2.566  25.735  1.00  0.00           H  
ATOM   4503  HE1 TYR A 306      81.641   1.402  28.389  1.00  0.00           H  
ATOM   4504  HE2 TYR A 306      84.361   4.229  27.068  1.00  0.00           H  
ATOM   4505  HH  TYR A 306      82.601   4.849  28.560  1.00  0.00           H  
ATOM   4506  N   PRO A 307      85.852  -0.605  22.270  1.00  0.00           N  
ATOM   4507  CA  PRO A 307      86.710  -1.503  21.487  1.00  0.00           C  
ATOM   4508  C   PRO A 307      87.605  -2.220  22.493  1.00  0.00           C  
ATOM   4509  O   PRO A 307      88.016  -1.615  23.489  1.00  0.00           O  
ATOM   4510  CB  PRO A 307      87.510  -0.546  20.615  1.00  0.00           C  
ATOM   4511  CG  PRO A 307      86.529   0.595  20.388  1.00  0.00           C  
ATOM   4512  CD  PRO A 307      85.873   0.773  21.737  1.00  0.00           C  
ATOM   4513  HA  PRO A 307      86.175  -2.146  20.940  1.00  0.00           H  
ATOM   4514  HB2 PRO A 307      88.331  -0.227  21.088  1.00  0.00           H  
ATOM   4515  HB3 PRO A 307      87.769  -0.976  19.750  1.00  0.00           H  
ATOM   4516  HG2 PRO A 307      87.008   1.428  20.111  1.00  0.00           H  
ATOM   4517  HG3 PRO A 307      85.854   0.352  19.692  1.00  0.00           H  
ATOM   4518  HD2 PRO A 307      84.947   1.138  21.643  1.00  0.00           H  
ATOM   4519  HD3 PRO A 307      86.411   1.379  22.323  1.00  0.00           H  
ATOM   4520  N   GLY A 308      87.883  -3.501  22.259  1.00  0.00           N  
ATOM   4521  CA  GLY A 308      88.750  -4.250  23.161  1.00  0.00           C  
ATOM   4522  C   GLY A 308      88.128  -4.874  24.403  1.00  0.00           C  
ATOM   4523  O   GLY A 308      88.783  -5.657  25.088  1.00  0.00           O  
ATOM   4524  H   GLY A 308      87.493  -3.954  21.457  1.00  0.00           H  
ATOM   4525  HA2 GLY A 308      89.467  -3.625  23.470  1.00  0.00           H  
ATOM   4526  HA3 GLY A 308      89.160  -4.992  22.630  1.00  0.00           H  
ATOM   4527  N   ILE A 309      86.871  -4.555  24.701  1.00  0.00           N  
ATOM   4528  CA  ILE A 309      86.210  -5.097  25.888  1.00  0.00           C  
ATOM   4529  C   ILE A 309      86.063  -6.624  25.852  1.00  0.00           C  
ATOM   4530  O   ILE A 309      86.216  -7.290  26.877  1.00  0.00           O  
ATOM   4531  CB  ILE A 309      84.799  -4.450  26.101  1.00  0.00           C  
ATOM   4532  CG1 ILE A 309      84.313  -4.718  27.532  1.00  0.00           C  
ATOM   4533  CG2 ILE A 309      83.804  -5.000  25.083  1.00  0.00           C  
ATOM   4534  CD1 ILE A 309      83.002  -4.030  27.904  1.00  0.00           C  
ATOM   4535  H   ILE A 309      86.368  -3.932  24.101  1.00  0.00           H  
ATOM   4536  HA  ILE A 309      86.773  -4.865  26.681  1.00  0.00           H  
ATOM   4537  HB  ILE A 309      84.877  -3.462  25.970  1.00  0.00           H  
ATOM   4538 HG12 ILE A 309      85.020  -4.402  28.165  1.00  0.00           H  
ATOM   4539 HG13 ILE A 309      84.187  -5.704  27.638  1.00  0.00           H  
ATOM   4540 HG21 ILE A 309      82.909  -4.579  25.231  1.00  0.00           H  
ATOM   4541 HG22 ILE A 309      84.123  -4.790  24.159  1.00  0.00           H  
ATOM   4542 HG23 ILE A 309      83.728  -5.991  25.193  1.00  0.00           H  
ATOM   4543 HD11 ILE A 309      82.276  -4.342  27.291  1.00  0.00           H  
ATOM   4544 HD12 ILE A 309      82.762  -4.258  28.848  1.00  0.00           H  
ATOM   4545 HD13 ILE A 309      83.109  -3.040  27.817  1.00  0.00           H  
ATOM   4546  N   ALA A 310      85.782  -7.176  24.674  1.00  0.00           N  
ATOM   4547  CA  ALA A 310      85.609  -8.626  24.541  1.00  0.00           C  
ATOM   4548  C   ALA A 310      86.867  -9.408  24.903  1.00  0.00           C  
ATOM   4549  O   ALA A 310      86.819 -10.297  25.749  1.00  0.00           O  
ATOM   4550  CB  ALA A 310      85.169  -8.978  23.125  1.00  0.00           C  
ATOM   4551  H   ALA A 310      85.687  -6.593  23.867  1.00  0.00           H  
ATOM   4552  HA  ALA A 310      84.882  -8.907  25.167  1.00  0.00           H  
ATOM   4553  HB1 ALA A 310      85.863  -8.671  22.474  1.00  0.00           H  
ATOM   4554  HB2 ALA A 310      85.055  -9.968  23.048  1.00  0.00           H  
ATOM   4555  HB3 ALA A 310      84.300  -8.526  22.924  1.00  0.00           H  
ATOM   4556  N   ASP A 311      87.987  -9.081  24.262  1.00  0.00           N  
ATOM   4557  CA  ASP A 311      89.245  -9.772  24.530  1.00  0.00           C  
ATOM   4558  C   ASP A 311      89.682  -9.610  25.986  1.00  0.00           C  
ATOM   4559  O   ASP A 311      90.362 -10.480  26.541  1.00  0.00           O  
ATOM   4560  CB  ASP A 311      90.344  -9.251  23.599  1.00  0.00           C  
ATOM   4561  CG  ASP A 311      90.088  -9.599  22.143  1.00  0.00           C  
ATOM   4562  OD1 ASP A 311      90.786  -9.038  21.271  1.00  0.00           O  
ATOM   4563  OD2 ASP A 311      89.198 -10.429  21.866  1.00  0.00           O  
ATOM   4564  H   ASP A 311      87.966  -8.347  23.583  1.00  0.00           H  
ATOM   4565  HA  ASP A 311      89.114 -10.746  24.347  1.00  0.00           H  
ATOM   4566  HB2 ASP A 311      90.393  -8.256  23.687  1.00  0.00           H  
ATOM   4567  HB3 ASP A 311      91.216  -9.654  23.876  1.00  0.00           H  
ATOM   4568  N   ARG A 312      89.295  -8.495  26.598  1.00  0.00           N  
ATOM   4569  CA  ARG A 312      89.644  -8.240  27.988  1.00  0.00           C  
ATOM   4570  C   ARG A 312      88.772  -9.119  28.872  1.00  0.00           C  
ATOM   4571  O   ARG A 312      89.257  -9.702  29.838  1.00  0.00           O  
ATOM   4572  CB  ARG A 312      89.437  -6.764  28.335  1.00  0.00           C  
ATOM   4573  CG  ARG A 312      89.754  -6.413  29.778  1.00  0.00           C  
ATOM   4574  CD  ARG A 312      91.207  -6.722  30.160  1.00  0.00           C  
ATOM   4575  NE  ARG A 312      91.436  -6.417  31.573  1.00  0.00           N  
ATOM   4576  CZ  ARG A 312      91.546  -5.186  32.076  1.00  0.00           C  
ATOM   4577  NH1 ARG A 312      91.471  -4.122  31.283  1.00  0.00           N  
ATOM   4578  NH2 ARG A 312      91.682  -5.014  33.385  1.00  0.00           N  
ATOM   4579  H   ARG A 312      88.755  -7.820  26.095  1.00  0.00           H  
ATOM   4580  HA  ARG A 312      90.604  -8.479  28.134  1.00  0.00           H  
ATOM   4581  HB2 ARG A 312      88.480  -6.532  28.159  1.00  0.00           H  
ATOM   4582  HB3 ARG A 312      90.028  -6.217  27.742  1.00  0.00           H  
ATOM   4583  HG2 ARG A 312      89.148  -6.939  30.375  1.00  0.00           H  
ATOM   4584  HG3 ARG A 312      89.589  -5.436  29.913  1.00  0.00           H  
ATOM   4585  HD2 ARG A 312      91.821  -6.167  29.599  1.00  0.00           H  
ATOM   4586  HD3 ARG A 312      91.392  -7.691  29.997  1.00  0.00           H  
ATOM   4587  HE  ARG A 312      91.516  -7.186  32.207  1.00  0.00           H  
ATOM   4588 HH11 ARG A 312      91.555  -3.203  31.669  1.00  0.00           H  
ATOM   4589 HH12 ARG A 312      91.331  -4.240  30.300  1.00  0.00           H  
ATOM   4590 HH21 ARG A 312      91.702  -5.807  33.994  1.00  0.00           H  
ATOM   4591 HH22 ARG A 312      91.764  -4.092  33.762  1.00  0.00           H  
ATOM   4592  N   MET A 313      87.485  -9.217  28.540  1.00  0.00           N  
ATOM   4593  CA  MET A 313      86.579 -10.065  29.306  1.00  0.00           C  
ATOM   4594  C   MET A 313      87.086 -11.507  29.218  1.00  0.00           C  
ATOM   4595  O   MET A 313      87.081 -12.246  30.204  1.00  0.00           O  
ATOM   4596  CB  MET A 313      85.154  -9.982  28.746  1.00  0.00           C  
ATOM   4597  CG  MET A 313      84.345  -8.793  29.239  1.00  0.00           C  
ATOM   4598  SD  MET A 313      83.930  -8.960  30.977  1.00  0.00           S  
ATOM   4599  CE  MET A 313      82.480 -10.052  30.878  1.00  0.00           C  
ATOM   4600  H   MET A 313      87.136  -8.703  27.756  1.00  0.00           H  
ATOM   4601  HA  MET A 313      86.578  -9.771  30.262  1.00  0.00           H  
ATOM   4602  HB2 MET A 313      84.669 -10.817  29.004  1.00  0.00           H  
ATOM   4603  HB3 MET A 313      85.214  -9.926  27.749  1.00  0.00           H  
ATOM   4604  HG2 MET A 313      83.500  -8.731  28.707  1.00  0.00           H  
ATOM   4605  HG3 MET A 313      84.881  -7.959  29.111  1.00  0.00           H  
ATOM   4606  HE1 MET A 313      82.741 -10.914  30.444  1.00  0.00           H  
ATOM   4607  HE2 MET A 313      82.136 -10.233  31.799  1.00  0.00           H  
ATOM   4608  HE3 MET A 313      81.766  -9.609  30.336  1.00  0.00           H  
ATOM   4609  N   GLN A 314      87.529 -11.889  28.023  1.00  0.00           N  
ATOM   4610  CA  GLN A 314      88.054 -13.222  27.764  1.00  0.00           C  
ATOM   4611  C   GLN A 314      89.227 -13.528  28.685  1.00  0.00           C  
ATOM   4612  O   GLN A 314      89.257 -14.564  29.343  1.00  0.00           O  
ATOM   4613  CB  GLN A 314      88.522 -13.313  26.312  1.00  0.00           C  
ATOM   4614  CG  GLN A 314      89.344 -14.547  25.992  1.00  0.00           C  
ATOM   4615  CD  GLN A 314      88.499 -15.790  25.885  1.00  0.00           C  
ATOM   4616  OE1 GLN A 314      89.009 -16.908  25.978  1.00  0.00           O  
ATOM   4617  NE2 GLN A 314      87.197 -15.607  25.677  1.00  0.00           N  
ATOM   4618  H   GLN A 314      87.500 -11.232  27.270  1.00  0.00           H  
ATOM   4619  HA  GLN A 314      87.331 -13.895  27.919  1.00  0.00           H  
ATOM   4620  HB2 GLN A 314      89.079 -12.507  26.112  1.00  0.00           H  
ATOM   4621  HB3 GLN A 314      87.714 -13.315  25.723  1.00  0.00           H  
ATOM   4622  HG2 GLN A 314      90.019 -14.680  26.717  1.00  0.00           H  
ATOM   4623  HG3 GLN A 314      89.814 -14.403  25.121  1.00  0.00           H  
ATOM   4624 HE21 GLN A 314      86.828 -14.681  25.600  1.00  0.00           H  
ATOM   4625 HE22 GLN A 314      86.588 -16.396  25.598  1.00  0.00           H  
ATOM   4626  N   LYS A 315      90.196 -12.618  28.716  1.00  0.00           N  
ATOM   4627  CA  LYS A 315      91.383 -12.773  29.543  1.00  0.00           C  
ATOM   4628  C   LYS A 315      91.070 -12.807  31.039  1.00  0.00           C  
ATOM   4629  O   LYS A 315      91.592 -13.646  31.766  1.00  0.00           O  
ATOM   4630  CB  LYS A 315      92.356 -11.634  29.247  1.00  0.00           C  
ATOM   4631  CG  LYS A 315      93.522 -11.538  30.202  1.00  0.00           C  
ATOM   4632  CD  LYS A 315      94.263 -10.223  30.027  1.00  0.00           C  
ATOM   4633  CE  LYS A 315      95.352 -10.067  31.082  1.00  0.00           C  
ATOM   4634  NZ  LYS A 315      95.931  -8.700  31.085  1.00  0.00           N  
ATOM   4635  H   LYS A 315      90.106 -11.798  28.151  1.00  0.00           H  
ATOM   4636  HA  LYS A 315      91.826 -13.635  29.296  1.00  0.00           H  
ATOM   4637  HB2 LYS A 315      91.849 -10.773  29.286  1.00  0.00           H  
ATOM   4638  HB3 LYS A 315      92.719 -11.766  28.324  1.00  0.00           H  
ATOM   4639  HG2 LYS A 315      94.152 -12.294  30.026  1.00  0.00           H  
ATOM   4640  HG3 LYS A 315      93.182 -11.599  31.140  1.00  0.00           H  
ATOM   4641  HD2 LYS A 315      93.614  -9.467  30.113  1.00  0.00           H  
ATOM   4642  HD3 LYS A 315      94.681 -10.201  29.119  1.00  0.00           H  
ATOM   4643  HE2 LYS A 315      96.080 -10.726  30.894  1.00  0.00           H  
ATOM   4644  HE3 LYS A 315      94.958 -10.253  31.982  1.00  0.00           H  
ATOM   4645  HZ1 LYS A 315      95.211  -8.033  31.278  1.00  0.00           H  
ATOM   4646  HZ2 LYS A 315      96.639  -8.639  31.789  1.00  0.00           H  
ATOM   4647  HZ3 LYS A 315      96.333  -8.506  30.190  1.00  0.00           H  
ATOM   4648  N   GLU A 316      90.221 -11.893  31.497  1.00  0.00           N  
ATOM   4649  CA  GLU A 316      89.854 -11.820  32.909  1.00  0.00           C  
ATOM   4650  C   GLU A 316      89.003 -12.999  33.394  1.00  0.00           C  
ATOM   4651  O   GLU A 316      89.236 -13.525  34.482  1.00  0.00           O  
ATOM   4652  CB  GLU A 316      89.124 -10.502  33.184  1.00  0.00           C  
ATOM   4653  CG  GLU A 316      89.961  -9.278  32.894  1.00  0.00           C  
ATOM   4654  CD  GLU A 316      91.190  -9.169  33.794  1.00  0.00           C  
ATOM   4655  OE1 GLU A 316      92.078  -8.354  33.465  1.00  0.00           O  
ATOM   4656  OE2 GLU A 316      91.271  -9.881  34.830  1.00  0.00           O  
ATOM   4657  H   GLU A 316      89.822 -11.237  30.857  1.00  0.00           H  
ATOM   4658  HA  GLU A 316      90.700 -11.816  33.443  1.00  0.00           H  
ATOM   4659  HB2 GLU A 316      88.858 -10.483  34.148  1.00  0.00           H  
ATOM   4660  HB3 GLU A 316      88.305 -10.468  32.611  1.00  0.00           H  
ATOM   4661  HG2 GLU A 316      90.265  -9.318  31.942  1.00  0.00           H  
ATOM   4662  HG3 GLU A 316      89.394  -8.465  33.029  1.00  0.00           H  
ATOM   4663  N   ILE A 317      88.011 -13.404  32.603  1.00  0.00           N  
ATOM   4664  CA  ILE A 317      87.168 -14.529  32.985  1.00  0.00           C  
ATOM   4665  C   ILE A 317      88.052 -15.773  33.067  1.00  0.00           C  
ATOM   4666  O   ILE A 317      87.950 -16.557  34.007  1.00  0.00           O  
ATOM   4667  CB  ILE A 317      86.046 -14.804  31.948  1.00  0.00           C  
ATOM   4668  CG1 ILE A 317      85.043 -13.644  31.909  1.00  0.00           C  
ATOM   4669  CG2 ILE A 317      85.344 -16.123  32.280  1.00  0.00           C  
ATOM   4670  CD1 ILE A 317      84.362 -13.377  33.212  1.00  0.00           C  
ATOM   4671  H   ILE A 317      87.843 -12.931  31.738  1.00  0.00           H  
ATOM   4672  HA  ILE A 317      86.759 -14.351  33.880  1.00  0.00           H  
ATOM   4673  HB  ILE A 317      86.466 -14.889  31.044  1.00  0.00           H  
ATOM   4674 HG12 ILE A 317      84.343 -13.858  31.228  1.00  0.00           H  
ATOM   4675 HG13 ILE A 317      85.532 -12.816  31.636  1.00  0.00           H  
ATOM   4676 HG21 ILE A 317      84.623 -16.295  31.609  1.00  0.00           H  
ATOM   4677 HG22 ILE A 317      86.008 -16.870  32.254  1.00  0.00           H  
ATOM   4678 HG23 ILE A 317      84.942 -16.066  33.194  1.00  0.00           H  
ATOM   4679 HD11 ILE A 317      85.046 -13.149  33.905  1.00  0.00           H  
ATOM   4680 HD12 ILE A 317      83.728 -12.611  33.106  1.00  0.00           H  
ATOM   4681 HD13 ILE A 317      83.857 -14.191  33.497  1.00  0.00           H  
ATOM   4682  N   THR A 318      88.917 -15.939  32.069  1.00  0.00           N  
ATOM   4683  CA  THR A 318      89.823 -17.076  31.996  1.00  0.00           C  
ATOM   4684  C   THR A 318      90.656 -17.210  33.265  1.00  0.00           C  
ATOM   4685  O   THR A 318      90.847 -18.311  33.787  1.00  0.00           O  
ATOM   4686  CB  THR A 318      90.771 -16.939  30.787  1.00  0.00           C  
ATOM   4687  OG1 THR A 318      90.014 -17.064  29.577  1.00  0.00           O  
ATOM   4688  CG2 THR A 318      91.866 -17.996  30.826  1.00  0.00           C  
ATOM   4689  H   THR A 318      88.946 -15.255  31.340  1.00  0.00           H  
ATOM   4690  HA  THR A 318      89.280 -17.908  31.882  1.00  0.00           H  
ATOM   4691  HB  THR A 318      91.195 -16.034  30.810  1.00  0.00           H  
ATOM   4692  HG1 THR A 318      90.625 -16.976  28.791  1.00  0.00           H  
ATOM   4693 HG21 THR A 318      91.452 -18.906  30.806  1.00  0.00           H  
ATOM   4694 HG22 THR A 318      92.465 -17.885  30.033  1.00  0.00           H  
ATOM   4695 HG23 THR A 318      92.400 -17.891  31.665  1.00  0.00           H  
ATOM   4696  N   ALA A 319      91.145 -16.080  33.762  1.00  0.00           N  
ATOM   4697  CA  ALA A 319      91.959 -16.077  34.968  1.00  0.00           C  
ATOM   4698  C   ALA A 319      91.156 -16.506  36.186  1.00  0.00           C  
ATOM   4699  O   ALA A 319      91.714 -17.041  37.135  1.00  0.00           O  
ATOM   4700  CB  ALA A 319      92.554 -14.687  35.192  1.00  0.00           C  
ATOM   4701  H   ALA A 319      90.950 -15.215  33.299  1.00  0.00           H  
ATOM   4702  HA  ALA A 319      92.710 -16.725  34.842  1.00  0.00           H  
ATOM   4703  HB1 ALA A 319      91.815 -14.020  35.291  1.00  0.00           H  
ATOM   4704  HB2 ALA A 319      93.112 -14.693  36.022  1.00  0.00           H  
ATOM   4705  HB3 ALA A 319      93.124 -14.438  34.409  1.00  0.00           H  
ATOM   4706  N   LEU A 320      89.844 -16.280  36.157  1.00  0.00           N  
ATOM   4707  CA  LEU A 320      88.966 -16.643  37.275  1.00  0.00           C  
ATOM   4708  C   LEU A 320      88.429 -18.079  37.251  1.00  0.00           C  
ATOM   4709  O   LEU A 320      88.226 -18.685  38.300  1.00  0.00           O  
ATOM   4710  CB  LEU A 320      87.768 -15.694  37.332  1.00  0.00           C  
ATOM   4711  CG  LEU A 320      88.032 -14.221  37.634  1.00  0.00           C  
ATOM   4712  CD1 LEU A 320      86.735 -13.437  37.493  1.00  0.00           C  
ATOM   4713  CD2 LEU A 320      88.600 -14.089  39.037  1.00  0.00           C  
ATOM   4714  H   LEU A 320      89.445 -15.849  35.348  1.00  0.00           H  
ATOM   4715  HA  LEU A 320      89.487 -16.527  38.121  1.00  0.00           H  
ATOM   4716  HB2 LEU A 320      87.151 -16.037  38.041  1.00  0.00           H  
ATOM   4717  HB3 LEU A 320      87.312 -15.738  36.443  1.00  0.00           H  
ATOM   4718  HG  LEU A 320      88.699 -13.868  36.978  1.00  0.00           H  
ATOM   4719 HD11 LEU A 320      86.906 -12.472  37.690  1.00  0.00           H  
ATOM   4720 HD12 LEU A 320      86.389 -13.530  36.559  1.00  0.00           H  
ATOM   4721 HD13 LEU A 320      86.058 -13.794  38.137  1.00  0.00           H  
ATOM   4722 HD21 LEU A 320      89.456 -14.602  39.100  1.00  0.00           H  
ATOM   4723 HD22 LEU A 320      88.774 -13.125  39.237  1.00  0.00           H  
ATOM   4724 HD23 LEU A 320      87.944 -14.454  39.698  1.00  0.00           H  
ATOM   4725  N   ALA A 321      88.195 -18.610  36.057  1.00  0.00           N  
ATOM   4726  CA  ALA A 321      87.652 -19.953  35.891  1.00  0.00           C  
ATOM   4727  C   ALA A 321      88.714 -21.040  35.885  1.00  0.00           C  
ATOM   4728  O   ALA A 321      89.892 -20.765  35.689  1.00  0.00           O  
ATOM   4729  CB  ALA A 321      86.856 -20.014  34.603  1.00  0.00           C  
ATOM   4730  H   ALA A 321      88.399 -18.069  35.241  1.00  0.00           H  
ATOM   4731  HA  ALA A 321      87.028 -20.132  36.651  1.00  0.00           H  
ATOM   4732  HB1 ALA A 321      87.453 -19.796  33.831  1.00  0.00           H  
ATOM   4733  HB2 ALA A 321      86.482 -20.934  34.486  1.00  0.00           H  
ATOM   4734  HB3 ALA A 321      86.107 -19.352  34.642  1.00  0.00           H  
ATOM   4735  N   PRO A 322      88.304 -22.297  36.099  1.00  0.00           N  
ATOM   4736  CA  PRO A 322      89.251 -23.416  36.105  1.00  0.00           C  
ATOM   4737  C   PRO A 322      90.013 -23.465  34.784  1.00  0.00           C  
ATOM   4738  O   PRO A 322      89.432 -23.223  33.723  1.00  0.00           O  
ATOM   4739  CB  PRO A 322      88.348 -24.630  36.302  1.00  0.00           C  
ATOM   4740  CG  PRO A 322      87.239 -24.083  37.159  1.00  0.00           C  
ATOM   4741  CD  PRO A 322      86.957 -22.741  36.505  1.00  0.00           C  
ATOM   4742  HA  PRO A 322      89.888 -23.328  36.871  1.00  0.00           H  
ATOM   4743  HB2 PRO A 322      87.996 -24.963  35.427  1.00  0.00           H  
ATOM   4744  HB3 PRO A 322      88.834 -25.369  36.769  1.00  0.00           H  
ATOM   4745  HG2 PRO A 322      86.434 -24.676  37.131  1.00  0.00           H  
ATOM   4746  HG3 PRO A 322      87.536 -23.969  38.107  1.00  0.00           H  
ATOM   4747  HD2 PRO A 322      86.546 -22.101  37.154  1.00  0.00           H  
ATOM   4748  HD3 PRO A 322      86.356 -22.844  35.712  1.00  0.00           H  
ATOM   4749  N   SER A 323      91.307 -23.774  34.857  1.00  0.00           N  
ATOM   4750  CA  SER A 323      92.175 -23.845  33.680  1.00  0.00           C  
ATOM   4751  C   SER A 323      91.636 -24.733  32.561  1.00  0.00           C  
ATOM   4752  O   SER A 323      91.925 -24.515  31.386  1.00  0.00           O  
ATOM   4753  CB  SER A 323      93.553 -24.354  34.090  1.00  0.00           C  
ATOM   4754  OG  SER A 323      93.455 -25.679  34.567  1.00  0.00           O  
ATOM   4755  H   SER A 323      91.703 -23.966  35.755  1.00  0.00           H  
ATOM   4756  HA  SER A 323      92.282 -22.919  33.317  1.00  0.00           H  
ATOM   4757  HB2 SER A 323      93.921 -23.768  34.812  1.00  0.00           H  
ATOM   4758  HB3 SER A 323      94.164 -24.331  33.298  1.00  0.00           H  
ATOM   4759  HG  SER A 323      94.362 -26.005  34.834  1.00  0.00           H  
ATOM   4760  N   THR A 324      90.861 -25.745  32.930  1.00  0.00           N  
ATOM   4761  CA  THR A 324      90.299 -26.662  31.951  1.00  0.00           C  
ATOM   4762  C   THR A 324      88.999 -26.153  31.336  1.00  0.00           C  
ATOM   4763  O   THR A 324      88.378 -26.854  30.543  1.00  0.00           O  
ATOM   4764  CB  THR A 324      90.029 -28.033  32.595  1.00  0.00           C  
ATOM   4765  OG1 THR A 324      89.400 -27.846  33.870  1.00  0.00           O  
ATOM   4766  CG2 THR A 324      91.328 -28.801  32.778  1.00  0.00           C  
ATOM   4767  H   THR A 324      90.659 -25.880  33.900  1.00  0.00           H  
ATOM   4768  HA  THR A 324      90.967 -26.786  31.217  1.00  0.00           H  
ATOM   4769  HB  THR A 324      89.418 -28.559  32.003  1.00  0.00           H  
ATOM   4770  HG1 THR A 324      89.224 -28.737  34.289  1.00  0.00           H  
ATOM   4771 HG21 THR A 324      91.943 -28.280  33.370  1.00  0.00           H  
ATOM   4772 HG22 THR A 324      91.135 -29.688  33.197  1.00  0.00           H  
ATOM   4773 HG23 THR A 324      91.761 -28.940  31.888  1.00  0.00           H  
ATOM   4774  N   MET A 325      88.600 -24.932  31.685  1.00  0.00           N  
ATOM   4775  CA  MET A 325      87.347 -24.357  31.192  1.00  0.00           C  
ATOM   4776  C   MET A 325      87.446 -23.626  29.855  1.00  0.00           C  
ATOM   4777  O   MET A 325      88.352 -22.821  29.641  1.00  0.00           O  
ATOM   4778  CB  MET A 325      86.774 -23.398  32.234  1.00  0.00           C  
ATOM   4779  CG  MET A 325      85.306 -23.099  32.053  1.00  0.00           C  
ATOM   4780  SD  MET A 325      84.306 -24.592  32.235  1.00  0.00           S  
ATOM   4781  CE  MET A 325      84.574 -24.968  33.975  1.00  0.00           C  
ATOM   4782  H   MET A 325      89.173 -24.392  32.302  1.00  0.00           H  
ATOM   4783  HA  MET A 325      86.694 -25.106  31.079  1.00  0.00           H  
ATOM   4784  HB2 MET A 325      87.279 -22.537  32.180  1.00  0.00           H  
ATOM   4785  HB3 MET A 325      86.903 -23.804  33.139  1.00  0.00           H  
ATOM   4786  HG2 MET A 325      85.161 -22.719  31.139  1.00  0.00           H  
ATOM   4787  HG3 MET A 325      85.022 -22.431  32.741  1.00  0.00           H  
ATOM   4788  HE1 MET A 325      84.256 -24.202  34.534  1.00  0.00           H  
ATOM   4789  HE2 MET A 325      84.065 -25.793  34.220  1.00  0.00           H  
ATOM   4790  HE3 MET A 325      85.549 -25.117  34.137  1.00  0.00           H  
ATOM   4791  N   LYS A 326      86.493 -23.907  28.969  1.00  0.00           N  
ATOM   4792  CA  LYS A 326      86.444 -23.283  27.650  1.00  0.00           C  
ATOM   4793  C   LYS A 326      85.669 -21.979  27.781  1.00  0.00           C  
ATOM   4794  O   LYS A 326      84.479 -21.990  28.085  1.00  0.00           O  
ATOM   4795  CB  LYS A 326      85.734 -24.205  26.650  1.00  0.00           C  
ATOM   4796  CG  LYS A 326      85.870 -23.776  25.191  1.00  0.00           C  
ATOM   4797  CD  LYS A 326      87.337 -23.791  24.740  1.00  0.00           C  
ATOM   4798  CE  LYS A 326      87.499 -23.331  23.288  1.00  0.00           C  
ATOM   4799  NZ  LYS A 326      88.918 -23.414  22.803  1.00  0.00           N  
ATOM   4800  H   LYS A 326      85.785 -24.569  29.216  1.00  0.00           H  
ATOM   4801  HA  LYS A 326      87.373 -23.093  27.332  1.00  0.00           H  
ATOM   4802  HB2 LYS A 326      84.761 -24.226  26.880  1.00  0.00           H  
ATOM   4803  HB3 LYS A 326      86.119 -25.123  26.743  1.00  0.00           H  
ATOM   4804  HG2 LYS A 326      85.507 -22.850  25.089  1.00  0.00           H  
ATOM   4805  HG3 LYS A 326      85.346 -24.405  24.616  1.00  0.00           H  
ATOM   4806  HD2 LYS A 326      87.691 -24.723  24.824  1.00  0.00           H  
ATOM   4807  HD3 LYS A 326      87.863 -23.180  25.332  1.00  0.00           H  
ATOM   4808  HE2 LYS A 326      87.193 -22.382  23.218  1.00  0.00           H  
ATOM   4809  HE3 LYS A 326      86.928 -23.909  22.705  1.00  0.00           H  
ATOM   4810  HZ1 LYS A 326      89.235 -24.361  22.859  1.00  0.00           H  
ATOM   4811  HZ2 LYS A 326      88.965 -23.103  21.854  1.00  0.00           H  
ATOM   4812  HZ3 LYS A 326      89.500 -22.833  23.373  1.00  0.00           H  
ATOM   4813  N   ILE A 327      86.344 -20.860  27.553  1.00  0.00           N  
ATOM   4814  CA  ILE A 327      85.711 -19.560  27.667  1.00  0.00           C  
ATOM   4815  C   ILE A 327      85.449 -18.961  26.295  1.00  0.00           C  
ATOM   4816  O   ILE A 327      86.251 -19.125  25.377  1.00  0.00           O  
ATOM   4817  CB  ILE A 327      86.599 -18.579  28.464  1.00  0.00           C  
ATOM   4818  CG1 ILE A 327      87.026 -19.213  29.790  1.00  0.00           C  
ATOM   4819  CG2 ILE A 327      85.844 -17.279  28.715  1.00  0.00           C  
ATOM   4820  CD1 ILE A 327      85.879 -19.526  30.740  1.00  0.00           C  
ATOM   4821  H   ILE A 327      87.309 -20.914  27.297  1.00  0.00           H  
ATOM   4822  HA  ILE A 327      84.839 -19.667  28.144  1.00  0.00           H  
ATOM   4823  HB  ILE A 327      87.417 -18.377  27.926  1.00  0.00           H  
ATOM   4824 HG12 ILE A 327      87.650 -18.582  30.251  1.00  0.00           H  
ATOM   4825 HG13 ILE A 327      87.505 -20.067  29.588  1.00  0.00           H  
ATOM   4826 HG21 ILE A 327      86.426 -16.650  29.231  1.00  0.00           H  
ATOM   4827 HG22 ILE A 327      85.597 -16.863  27.840  1.00  0.00           H  
ATOM   4828 HG23 ILE A 327      85.014 -17.471  29.239  1.00  0.00           H  
ATOM   4829 HD11 ILE A 327      85.249 -20.167  30.302  1.00  0.00           H  
ATOM   4830 HD12 ILE A 327      86.242 -19.935  31.577  1.00  0.00           H  
ATOM   4831 HD13 ILE A 327      85.393 -18.682  30.965  1.00  0.00           H  
ATOM   4832  N   LYS A 328      84.321 -18.270  26.161  1.00  0.00           N  
ATOM   4833  CA  LYS A 328      83.967 -17.626  24.904  1.00  0.00           C  
ATOM   4834  C   LYS A 328      83.071 -16.409  25.144  1.00  0.00           C  
ATOM   4835  O   LYS A 328      81.968 -16.513  25.687  1.00  0.00           O  
ATOM   4836  CB  LYS A 328      83.263 -18.608  23.969  1.00  0.00           C  
ATOM   4837  CG  LYS A 328      83.001 -18.032  22.583  1.00  0.00           C  
ATOM   4838  CD  LYS A 328      82.318 -19.044  21.670  1.00  0.00           C  
ATOM   4839  CE  LYS A 328      82.093 -18.481  20.268  1.00  0.00           C  
ATOM   4840  NZ  LYS A 328      81.349 -19.422  19.380  1.00  0.00           N  
ATOM   4841  H   LYS A 328      83.701 -18.191  26.942  1.00  0.00           H  
ATOM   4842  HA  LYS A 328      84.808 -17.316  24.461  1.00  0.00           H  
ATOM   4843  HB2 LYS A 328      82.387 -18.864  24.378  1.00  0.00           H  
ATOM   4844  HB3 LYS A 328      83.836 -19.422  23.872  1.00  0.00           H  
ATOM   4845  HG2 LYS A 328      83.873 -17.764  22.174  1.00  0.00           H  
ATOM   4846  HG3 LYS A 328      82.413 -17.228  22.672  1.00  0.00           H  
ATOM   4847  HD2 LYS A 328      81.433 -19.291  22.065  1.00  0.00           H  
ATOM   4848  HD3 LYS A 328      82.893 -19.859  21.603  1.00  0.00           H  
ATOM   4849  HE2 LYS A 328      82.983 -18.288  19.855  1.00  0.00           H  
ATOM   4850  HE3 LYS A 328      81.569 -17.632  20.345  1.00  0.00           H  
ATOM   4851  HZ1 LYS A 328      80.453 -19.618  19.778  1.00  0.00           H  
ATOM   4852  HZ2 LYS A 328      81.230 -19.006  18.479  1.00  0.00           H  
ATOM   4853  HZ3 LYS A 328      81.866 -20.273  19.288  1.00  0.00           H  
ATOM   4854  N   ILE A 329      83.565 -15.251  24.738  1.00  0.00           N  
ATOM   4855  CA  ILE A 329      82.824 -14.021  24.896  1.00  0.00           C  
ATOM   4856  C   ILE A 329      82.201 -13.666  23.552  1.00  0.00           C  
ATOM   4857  O   ILE A 329      82.919 -13.502  22.562  1.00  0.00           O  
ATOM   4858  CB  ILE A 329      83.759 -12.877  25.335  1.00  0.00           C  
ATOM   4859  CG1 ILE A 329      84.526 -13.285  26.594  1.00  0.00           C  
ATOM   4860  CG2 ILE A 329      82.956 -11.621  25.611  1.00  0.00           C  
ATOM   4861  CD1 ILE A 329      83.662 -13.420  27.829  1.00  0.00           C  
ATOM   4862  H   ILE A 329      84.470 -15.227  24.313  1.00  0.00           H  
ATOM   4863  HA  ILE A 329      82.104 -14.147  25.578  1.00  0.00           H  
ATOM   4864  HB  ILE A 329      84.413 -12.691  24.601  1.00  0.00           H  
ATOM   4865 HG12 ILE A 329      85.225 -12.593  26.774  1.00  0.00           H  
ATOM   4866 HG13 ILE A 329      84.966 -14.166  26.421  1.00  0.00           H  
ATOM   4867 HG21 ILE A 329      83.573 -10.887  25.895  1.00  0.00           H  
ATOM   4868 HG22 ILE A 329      82.471 -11.347  24.781  1.00  0.00           H  
ATOM   4869 HG23 ILE A 329      82.295 -11.801  26.339  1.00  0.00           H  
ATOM   4870 HD11 ILE A 329      82.963 -14.118  27.672  1.00  0.00           H  
ATOM   4871 HD12 ILE A 329      84.231 -13.688  28.606  1.00  0.00           H  
ATOM   4872 HD13 ILE A 329      83.221 -12.544  28.025  1.00  0.00           H  
ATOM   4873  N   ILE A 330      80.873 -13.573  23.506  1.00  0.00           N  
ATOM   4874  CA  ILE A 330      80.189 -13.199  22.274  1.00  0.00           C  
ATOM   4875  C   ILE A 330      79.820 -11.717  22.331  1.00  0.00           C  
ATOM   4876  O   ILE A 330      79.091 -11.278  23.216  1.00  0.00           O  
ATOM   4877  CB  ILE A 330      78.914 -14.042  22.049  1.00  0.00           C  
ATOM   4878  CG1 ILE A 330      79.295 -15.490  21.738  1.00  0.00           C  
ATOM   4879  CG2 ILE A 330      78.112 -13.486  20.881  1.00  0.00           C  
ATOM   4880  CD1 ILE A 330      79.329 -16.381  22.940  1.00  0.00           C  
ATOM   4881  H   ILE A 330      80.337 -13.763  24.329  1.00  0.00           H  
ATOM   4882  HA  ILE A 330      80.811 -13.346  21.505  1.00  0.00           H  
ATOM   4883  HB  ILE A 330      78.352 -14.019  22.876  1.00  0.00           H  
ATOM   4884 HG12 ILE A 330      80.203 -15.493  21.318  1.00  0.00           H  
ATOM   4885 HG13 ILE A 330      78.627 -15.859  21.092  1.00  0.00           H  
ATOM   4886 HG21 ILE A 330      77.291 -14.040  20.747  1.00  0.00           H  
ATOM   4887 HG22 ILE A 330      77.848 -12.542  21.077  1.00  0.00           H  
ATOM   4888 HG23 ILE A 330      78.670 -13.511  20.052  1.00  0.00           H  
ATOM   4889 HD11 ILE A 330      78.425 -16.399  23.368  1.00  0.00           H  
ATOM   4890 HD12 ILE A 330      79.584 -17.307  22.661  1.00  0.00           H  
ATOM   4891 HD13 ILE A 330      80.000 -16.033  23.594  1.00  0.00           H  
ATOM   4892  N   ALA A 331      80.334 -10.942  21.386  1.00  0.00           N  
ATOM   4893  CA  ALA A 331      80.061  -9.508  21.358  1.00  0.00           C  
ATOM   4894  C   ALA A 331      79.398  -9.078  20.054  1.00  0.00           C  
ATOM   4895  O   ALA A 331      80.053  -8.531  19.164  1.00  0.00           O  
ATOM   4896  CB  ALA A 331      81.363  -8.725  21.569  1.00  0.00           C  
ATOM   4897  H   ALA A 331      80.918 -11.346  20.682  1.00  0.00           H  
ATOM   4898  HA  ALA A 331      79.440  -9.292  22.111  1.00  0.00           H  
ATOM   4899  HB1 ALA A 331      82.010  -8.952  20.841  1.00  0.00           H  
ATOM   4900  HB2 ALA A 331      81.169  -7.744  21.549  1.00  0.00           H  
ATOM   4901  HB3 ALA A 331      81.759  -8.968  22.455  1.00  0.00           H  
ATOM   4902  N   PRO A 332      78.086  -9.329  19.927  1.00  0.00           N  
ATOM   4903  CA  PRO A 332      77.322  -8.968  18.734  1.00  0.00           C  
ATOM   4904  C   PRO A 332      77.611  -7.536  18.300  1.00  0.00           C  
ATOM   4905  O   PRO A 332      77.720  -6.637  19.127  1.00  0.00           O  
ATOM   4906  CB  PRO A 332      75.884  -9.151  19.193  1.00  0.00           C  
ATOM   4907  CG  PRO A 332      75.996 -10.320  20.112  1.00  0.00           C  
ATOM   4908  CD  PRO A 332      77.219  -9.987  20.917  1.00  0.00           C  
ATOM   4909  HA  PRO A 332      77.528  -9.602  17.988  1.00  0.00           H  
ATOM   4910  HB2 PRO A 332      75.551  -8.341  19.675  1.00  0.00           H  
ATOM   4911  HB3 PRO A 332      75.280  -9.352  18.422  1.00  0.00           H  
ATOM   4912  HG2 PRO A 332      75.189 -10.398  20.697  1.00  0.00           H  
ATOM   4913  HG3 PRO A 332      76.121 -11.170  19.601  1.00  0.00           H  
ATOM   4914  HD2 PRO A 332      77.648 -10.814  21.280  1.00  0.00           H  
ATOM   4915  HD3 PRO A 332      76.998  -9.368  21.671  1.00  0.00           H  
ATOM   4916  N   PRO A 333      77.756  -7.310  16.993  1.00  0.00           N  
ATOM   4917  CA  PRO A 333      78.032  -5.961  16.493  1.00  0.00           C  
ATOM   4918  C   PRO A 333      76.937  -4.947  16.831  1.00  0.00           C  
ATOM   4919  O   PRO A 333      77.224  -3.798  17.182  1.00  0.00           O  
ATOM   4920  CB  PRO A 333      78.169  -6.180  14.993  1.00  0.00           C  
ATOM   4921  CG  PRO A 333      78.784  -7.546  14.929  1.00  0.00           C  
ATOM   4922  CD  PRO A 333      77.968  -8.314  15.938  1.00  0.00           C  
ATOM   4923  HA  PRO A 333      78.905  -5.642  16.863  1.00  0.00           H  
ATOM   4924  HB2 PRO A 333      77.277  -6.162  14.541  1.00  0.00           H  
ATOM   4925  HB3 PRO A 333      78.767  -5.493  14.579  1.00  0.00           H  
ATOM   4926  HG2 PRO A 333      78.694  -7.941  14.015  1.00  0.00           H  
ATOM   4927  HG3 PRO A 333      79.750  -7.521  15.188  1.00  0.00           H  
ATOM   4928  HD2 PRO A 333      78.472  -9.105  16.286  1.00  0.00           H  
ATOM   4929  HD3 PRO A 333      77.099  -8.618  15.547  1.00  0.00           H  
ATOM   4930  N   GLU A 334      75.683  -5.373  16.732  1.00  0.00           N  
ATOM   4931  CA  GLU A 334      74.576  -4.473  17.018  1.00  0.00           C  
ATOM   4932  C   GLU A 334      74.054  -4.624  18.440  1.00  0.00           C  
ATOM   4933  O   GLU A 334      72.864  -4.441  18.692  1.00  0.00           O  
ATOM   4934  CB  GLU A 334      73.439  -4.695  16.010  1.00  0.00           C  
ATOM   4935  CG  GLU A 334      72.793  -6.075  16.045  1.00  0.00           C  
ATOM   4936  CD  GLU A 334      73.756  -7.200  15.687  1.00  0.00           C  
ATOM   4937  OE1 GLU A 334      74.497  -7.059  14.686  1.00  0.00           O  
ATOM   4938  OE2 GLU A 334      73.764  -8.233  16.398  1.00  0.00           O
[truncated: 125,470 more chars]
